# Supplementary material for: Proteomic and functional analysis of alpaca (Vicugna pacos) sperm quality following in vitro capacitation with follicular and oviductal fluids
Source: Front Vet Sci. 2025 Nov 6;12:1702095. doi: 10.3389/fvets.2025.1702095 (PMC12631973; doi:10.3389/fvets.2025.1702095)
Supplement: SUPPLEMENTARY TABLE 1 — Differential proteomic profile of alpaca spermatozoa incubated with follicular fluid (FF) or oviductal fluid (OF). Normalized protein abundance values obtained from spermatozoa incubated under three conditions: control medium (Fert-TALP), Fert-TALP supplemented with 20% FF, and Fert-TALP supplemented with 20% OF. The table includes UniProt accession, protein description, gene name, normalized abundance values, fold-change differences between groups, and Student’s t-test p-values. These data provide the basis for the volcano plots, protein–protein interaction analyses, and functional enrichment presented in the main manuscript. [file Table_1.xlsx]

## Sheet: t test
Abundances (Normalized): FF1	Abundances (Normalized): FF2	Abundances (Normalized): FF3		Abundances (Normalized): OF1	Abundances (Normalized): OF2	Abundances (Normalized): OF3		Abundances (Normalized): Control1	Abundances (Normalized): Control2	Abundances (Normalized): Control3		C: Student's T-test Significant Control_FF	C: Student's T-test Significant Control_OF	C: Student's T-test Significant FF_OF	C: Student's T-test significant	N: # PSMs (by Search Engine): MA01	N: # PSMs (by Search Engine): MA02	N: # PSMs (by Search Engine): MA03	N: # PSMs (by Search Engine): MA04	N: # PSMs (by Search Engine): MA05	N: # PSMs (by Search Engine): MA06	N: # PSMs (by Search Engine): MA07	N: # PSMs (by Search Engine): MA08	N: # PSMs (by Search Engine): MA09	N: # Peptides (by Search Engine): MA01	N: # Peptides (by Search Engine): MA02	N: # Peptides (by Search Engine): MA03	N: # Peptides (by Search Engine): MA04	N: # Peptides (by Search Engine): MA05	N: # Peptides (by Search Engine): MA06	N: # Peptides (by Search Engine): MA07	N: # Peptides (by Search Engine): Control2	N: # Peptides (by Search Engine): Control3	N: -Log Student's T-test p-value Control_FF	N: Student's T-test Difference Control_FF	N: Student's T-test Test statistic Control_FF	N: -Log Student's T-test p-value Control_OF	N: Student's T-test Difference Control_OF	N: Student's T-test Test statistic Control_OF	N: -Log Student's T-test p-value FF_OF	N: Student's T-test Difference FF_OF	N: Student's T-test Test statistic FF_OF	T: Accession	T: Description
37.1721	36.5371	36.4548	36.7213	36.9798	36.9839	37.1967	37.0535	36.8153	37.131	36.4195	36.7886					180	64	456	82	35	371	83	245	63	13	12	16	11	8	14	12	18	12	0.0773512	0.0672646	0.219712	0.536015	-0.26487	-1.21534	0.629295	-0.332134	-1.39746	A0A6I9II97	Beta-nerve growth factor OS=Vicugna pacos OX=30538 GN=NGF PE=3 SV=1
32.4511	32.6436	32.9424	32.679	29.8594	29.4325	29.4386	29.5768	29.966	30.3179	29.5451	29.943	+		+	Control_Tratamiento_1;Tratamiento_1_Tratamiento_2	15	7	12	5	3	4	6	9	1	8	6	7	5	3	4	5	6	1	3.30285	-2.73604	-10.3174	0.623028	0.366135	1.38526	3.98803	3.10218	15.4359	A0A6I9I8Y8	Zymogen granule protein 16 homolog B OS=Vicugna pacos OX=30538 GN=ZG16B PE=4 SV=1
31.7611	32.6243	32.4781	32.2878	33.5092	32.9205	32.3769	32.9355	33.4387	33.3337	33.2206	33.331	+			Control_Tratamiento_1	11	11	13	15	8	13	12	19	7	6	6	8	9	6	8	7	9	6	1.7212	1.04313	3.80621	0.521956	0.395458	1.18775	0.699879	-0.647671	-1.53498	A0A6J0AKY0	Zymogen granule protein 16 homolog B-like OS=Vicugna pacos OX=30538 GN=LOC102538843 PE=4 SV=1
31.4757	33.5769	33.2591	32.7706	32.9633	32.9531	31.9069	32.6078	33.09	31.6538	35.4402	33.3947					13	15	30	17	4	12	21	20	14	9	10	14	7	1	5	14	10	5	0.185723	0.624107	0.486532	0.272423	0.786921	0.679615	0.077255	0.162813	0.219458	A0A6I9I6X4	Keratin, type II cytoskeletal 5 OS=Vicugna pacos OX=30538 GN=KRT5 PE=3 SV=1
31.3634	32.0871	31.4096	31.62	30.8011	30.6594	30.445	30.6352	31.7029	31.834	30.2916	31.2762			+	Tratamiento_1_Tratamiento_2	6	4	9	2	1	NaN	6	5	1	6	4	9	2	1	NaN	5	5	1	0.249309	-0.34387	-0.629416	0.564266	0.640982	1.27064	1.73757	0.984852	3.85022	A0A6J0AQJ7	T-complex protein 1 subunit theta OS=Vicugna pacos OX=30538 GN=CCT8 PE=3 SV=1
30.9337	31.5131	32.3325	31.5931	30.6223	28.6847	28.979	29.4287	31.5823	30.4988	31.9115	31.3309			+	Tratamiento_1_Tratamiento_2	11	11	22	13	1	6	13	15	4	10	10	15	10	1	6	9	12	4	0.168012	-0.262185	-0.445233	1.21027	1.9022	2.57548	1.38936	2.16439	2.97854	A0A6I9IUK1	Keratin, type I cytoskeletal 13 OS=Vicugna pacos OX=30538 GN=LOC102526268 PE=3 SV=1
30.8354	31.3405	31.3339	31.1699	30.524	31.2442	30.5055	30.7579	30.0404	29.5714	30.347	29.9863	+			Control_Tratamiento_1	15	10	22	12	10	10	11	16	6	14	10	17	12	9	10	11	14	6	1.86884	-1.18366	-4.21556	1.09385	-0.771619	-2.32645	0.628516	0.412045	1.39595	A0A6J0ATI7	Sulfhydryl oxidase OS=Vicugna pacos OX=30538 GN=QSOX1 PE=3 SV=1
30.7906	31.6614	31.5992	31.3504	30.8853	31.0365	30.9352	30.9523	31.3253	30.7921	31.3207	31.146					13	15	22	12	7	17	17	22	10	8	8	8	8	5	9	9	11	6	0.243352	-0.204399	-0.616342	0.457979	0.193682	1.06137	0.631552	0.398081	1.40186	A0A6I9I9V3	Tubulin alpha chain OS=Vicugna pacos OX=30538 GN=LOC102531296 PE=3 SV=1
30.4211	31.4568	32.7891	31.5557	30.4607	27.9846	28.67	29.0384	32.1688	31.194	30.6786	31.3471					11	9	25	15	3	9	15	17	5	9	7	11	12	2	8	8	11	5	0.0914488	-0.208586	-0.25663	1.26299	2.30865	2.69142	1.17501	2.51724	2.49908	A0A6J0AZ44	Keratin, type I cytoskeletal 10 isoform X1 OS=Vicugna pacos OX=30538 GN=KRT10 PE=3 SV=1
30.4041	31.6604	31.7028	31.2558	31.384	30.3825	29.2277	30.3314	31.6709	30.2949	31.6107	31.1922					12	14	28	20	6	12	18	20	15	6	5	10	6	2	5	7	8	4	0.0347657	-0.0636234	-0.1028	0.487999	0.860727	1.12087	0.54082	0.92435	1.22476	A0A6I9I474	Keratin, type II cytoskeletal 1 OS=Vicugna pacos OX=30538 GN=KRT1 PE=3 SV=1
30.3449	31.1278	30.7573	30.7433	30.2993	30.4071	30.3781	30.3615	30.9976	30.3763	30.8879	30.7539					16	12	22	9	4	5	17	23	5	9	8	9	8	4	4	10	12	4	0.0118199	0.0106093	0.0358088	0.94572	0.392466	2.02143	0.76994	0.381857	1.67197	A0A6J3AH89	Tubulin beta-4B chain OS=Vicugna pacos OX=30538 GN=LOC102541537 PE=3 SV=1
30.3406	31.9876	32.6402	31.6561	30.3483	27.667	29.0683	29.0279	32.1097	30.6736	31.0922	31.2918					11	8	20	17	1	8	16	15	5	10	8	14	14	1	8	12	13	5	0.170848	-0.364319	-0.451895	1.20374	2.26396	2.56126	1.19563	2.62828	2.54365	A0A6I9IRH0	Keratin, type I cytoskeletal 14 OS=Vicugna pacos OX=30538 GN=LOC102527828 PE=3 SV=1
30.3102	30.7831	31.3337	30.809	30.476	30.33	29.7857	30.1972	30.9962	30.4723	29.7628	30.4104					14	12	18	11	4	6	14	16	5	10	8	11	9	4	5	10	10	4	0.357874	-0.398588	-0.85923	0.197795	0.21319	0.514274	0.777376	0.611778	1.68656	A0A6J3A3K1	Glyceraldehyde-3-phosphate dehydrogenase OS=Vicugna pacos OX=30538 GN=GAPDHS PE=3 SV=1
30.2392	32.1753	31.2406	31.2184	30.743	31.1321	30.0059	30.627	30.9292	29.5761	31.8791	30.7948					1	1	5	2	NaN	2	1	1	NaN	1	1	4	2	NaN	2	1	1	NaN	0.185596	-0.423606	-0.486239	0.0793826	0.167765	0.225082	0.383104	0.591371	0.910847	A0A6J2ZYZ3	Serine/threonine-protein phosphatase OS=Vicugna pacos OX=30538 GN=PPP1CC PE=3 SV=1
29.9192	29.8755	29.5312	29.7753	29.9571	30.6266	30.4332	30.339	29.3252	28.9978	31.3434	29.8888					16	13	22	7	5	7	16	18	7	8	6	8	5	2	2	7	8	2	0.0525396	0.113523	0.152664	0.232525	-0.450198	-0.59243	1.13427	-0.563722	-2.41188	A0A6J3A224	Tubulin beta-3 chain OS=Vicugna pacos OX=30538 GN=LOC102529783 PE=3 SV=1
29.867	30.6486	30.5284	30.348	29.2893	29.5289	29.1171	29.3118	30.2236	29.299	29.8949	29.8058			+	Tratamiento_1_Tratamiento_2	14	11	21	11	5	7	14	19	5	11	9	15	11	5	7	11	14	5	0.677174	-0.542194	-1.49072	0.769117	0.494051	1.67036	1.72903	1.03624	3.82721	A0A6J3BR39	ATP synthase subunit alpha OS=Vicugna pacos OX=30538 GN=ATP5F1A PE=3 SV=1
29.6874	30.3373	30.1369	30.0539	29.2602	29.5127	28.8257	29.1995	29.9906	29.2453	29.3267	29.5209			+	Tratamiento_1_Tratamiento_2	12	11	15	10	7	7	13	16	5	10	9	12	9	6	7	11	12	5	0.810265	-0.533012	-1.75127	0.445941	0.321371	1.0374	1.43071	0.854383	3.07553	A0A6I9ITS8	ATP synthase subunit beta OS=Vicugna pacos OX=30538 GN=ATP5F1B PE=3 SV=1
29.6229	30.7177	31.6922	30.6776	29.0292	28.4457	28.6038	28.6929	29.7403	29.6684	31.2518	30.2202		+	+	Control_Tratamiento_2;Tratamiento_1_Tratamiento_2	17	17	62	12	2	13	15	30	8	10	8	17	5	2	6	6	9	3	0.226575	-0.457426	-0.579202	1.31291	1.52726	2.80323	1.4778	1.98469	3.18796	A0A6I9I5I4	Keratin, type II cytoskeletal 4 OS=Vicugna pacos OX=30538 GN=KRT4 PE=3 SV=1
29.5886	31.608	30.9165	30.7044	33.344	33.5397	32.9108	33.2648	31.1336	30.1414	30.0082	30.4277		+	+	Control_Tratamiento_2;Tratamiento_1_Tratamiento_2	7	6	9	49	31	40	7	17	3	7	6	9	28	19	23	6	15	3	0.149208	-0.276656	-0.400528	2.67775	-2.8371	-7.08048	1.83645	-2.56044	-4.1233	A0A6I9IHM8	Serum albumin OS=Vicugna pacos OX=30538 GN=ALB PE=4 SV=1
29.0972	30.1545	30.3327	29.8615	27.9447	27.4572	27.2049	27.5356	29.4948	28.9555	27.933	28.7944			+	Tratamiento_1_Tratamiento_2	10	11	24	4	2	2	13	13	3	8	9	19	4	2	2	12	12	3	0.825982	-1.06702	-1.78229	1.16787	1.25884	2.4837	2.20263	2.32586	5.25601	A0A6J3APW6	Heat shock protein HSP 90-alpha isoform X1 OS=Vicugna pacos OX=30538 GN=HSP90AA1 PE=3 SV=1
29.0801	29.1176	29.6058	29.2678	29.1875	30.1512	29.2292	29.5226	28.886	28.5686	29.4366	28.9637					8	6	10	9	4	5	12	11	5	6	3	8	7	2	3	10	8	4	0.425973	-0.30412	-0.997451	0.622178	-0.558945	-1.3836	0.288197	-0.254825	-0.713428	A0A6I9I208	Malate dehydrogenase OS=Vicugna pacos OX=30538 GN=MDH2 PE=3 SV=1
29.0574	29.7225	31.3516	30.0438	28.7113	24.6023	27.2823	26.8653	30.1954	29.7595	27.9315	29.2955					5	6	15	6	NaN	3	10	13	3	5	6	9	5	NaN	3	6	7	3	0.314784	-0.748382	-0.769697	0.808937	2.43018	1.74865	1.0798	3.17856	2.29698	A0A6J3B268	Keratin, type II cytoskeletal 72 isoform X1 OS=Vicugna pacos OX=30538 GN=KRT72 PE=3 SV=1
28.889	29.1701	29.1337	29.0643	28.3689	29.4156	28.477	28.7538	28.2609	27.6876	29.7633	28.5706					5	6	7	5	3	3	3	7	3	4	5	5	4	3	3	2	5	2	0.324352	-0.493703	-0.789745	0.0930729	-0.183228	-0.260833	0.379199	0.310475	0.902893	A0A6J3AWM1	Amine oxidase OS=Vicugna pacos OX=30538 GN=IL4I1 PE=3 SV=1
28.8152	29.3312	29.9533	29.3666	28.6943	28.4328	27.6759	28.2677	28.7028	28.4323	27.6014	28.2455					6	1	13	3	NaN	3	3	8	NaN	6	1	8	3	NaN	3	3	7	NaN	1.129	-1.12104	-2.40067	0.0162998	-0.022143	-0.0491395	1.15127	1.0989	2.44812	A0A6I9IHN9	Acrosin OS=Vicugna pacos OX=30538 GN=ACR PE=3 SV=1
28.7926	28.9468	31.1641	29.6345	29.3839	25.1434	27.2086	27.2453	29.7613	29.7411	27.0013	28.8346					7	7	16	8	NaN	7	9	15	3	7	7	10	7	NaN	6	8	10	3	0.267781	-0.799932	-0.669597	0.446814	1.58927	1.03914	0.760947	2.3892	1.65434	A0A6I9I6Y1	LOW QUALITY PROTEIN: keratin, type II cytoskeletal 2 epidermal OS=Vicugna pacos OX=30538 GN=KRT2 PE=3 SV=1
28.7128	29.5101	29.8502	29.3577	28.9507	29.483	28.4838	28.9725	29.5317	29.0472	28.9082	29.1624					12	5	18	5	6	4	10	13	2	11	5	16	5	5	4	9	12	2	0.193933	-0.195317	-0.505435	0.213736	0.189905	0.550437	0.362181	0.385222	0.868081	A0A6I9HXK8	phosphopyruvate hydratase OS=Vicugna pacos OX=30538 GN=ENO1 PE=3 SV=1
28.5863	29.0091	29.091	28.8955	28.9008	29.6705	28.9075	29.1596	28.5601	28.2834	28.9977	28.6137					5	6	9	4	1	2	5	8	1	4	5	7	4	1	2	4	7	1	0.468728	-0.28172	-1.08272	0.762334	-0.545853	-1.65706	0.368873	-0.264133	-0.881799	A0A6I9I512	BPI fold-containing family B member 2 OS=Vicugna pacos OX=30538 GN=BPIFB2 PE=4 SV=1
28.521	30.2439	30.7012	29.822	28.2286	24.9549	26.9652	26.7162	30.5027	29.1376	28.6117	29.4173					18	15	28	19	4	12	20	22	14	13	10	13	9	1	5	12	11	5	0.176336	-0.404645	-0.464735	1.14717	2.70114	2.43935	1.25506	3.10579	2.67386	A0A6J3AY74	Keratin, type II cytoskeletal 3 OS=Vicugna pacos OX=30538 GN=KRT3 PE=3 SV=1
28.4739	29.2241	29.368	29.022	27.3324	27.3955	26.6207	27.1162	28.3461	27.7497	27.3398	27.8119	+		+	Control_Tratamiento_1;Tratamiento_1_Tratamiento_2	11	6	14	3	1	2	8	9	2	9	5	11	3	1	2	7	8	2	1.40073	-1.21014	-3.00505	0.842042	0.695664	1.81406	2.16208	1.9058	5.12018	A0A6J0AW96	Heat shock 70 kDa protein 1-like OS=Vicugna pacos OX=30538 GN=HSPA1L PE=3 SV=1
28.3689	28.3127	28.7653	28.4823	27.1581	27.8736	27.9106	27.6474	27.3513	27.7305	27.9649	27.6822	+		+	Control_Tratamiento_1;Tratamiento_1_Tratamiento_2	4	4	10	3	1	2	2	6	2	3	3	6	3	1	2	2	4	2	1.6042	-0.800127	-3.50083	0.0389382	0.0347633	0.114655	1.37576	0.83489	2.94696	A0A6J3BQG1	thioredoxin-dependent peroxiredoxin OS=Vicugna pacos OX=30538 GN=PRDX5 PE=3 SV=1
28.3352	29.0256	28.5354	28.6321	27.6333	27.8304	27.2356	27.5664	27.9749	28.3283	28.6747	28.326		+	+	Control_Tratamiento_2;Tratamiento_1_Tratamiento_2	2	2	3	2	1	NaN	2	4	1	2	2	3	2	1	NaN	2	4	1	0.458916	-0.306073	-1.06324	1.33024	0.759556	2.84253	1.77553	1.06563	3.95359	A0A6J0ARF2	Prolactin-inducible protein homolog OS=Vicugna pacos OX=30538 GN=LOC102532788 PE=3 SV=1
28.1272	28.6931	28.5818	28.4674	29.4944	30.6211	29.5543	29.8899	29.5044	29.2392	30.968	29.9039			+	Tratamiento_1_Tratamiento_2	3	1	8	7	1	3	9	13	3	3	1	7	6	1	3	6	9	2	1.19569	1.43653	2.54376	0.00702926	0.0139224	0.021409	1.60928	-1.42261	-3.51378	A0A6I9IQF4	Heat shock 70 kDa protein 13 OS=Vicugna pacos OX=30538 GN=HSPA13 PE=3 SV=1
28.0494	29.0575	29.5625	28.8898	25.8516	25.6875	26.8847	26.1413	27.5891	26.996	24.5363	26.3738			+	Tratamiento_1_Tratamiento_2	4	4	6	2	NaN	2	4	3	NaN	4	4	6	2	NaN	2	4	3	NaN	1.14321	-2.51598	-2.43092	0.0816217	0.232569	0.23098	2.03949	2.74855	4.72604	A0A6J3B6U1	Angiotensin-converting enzyme OS=Vicugna pacos OX=30538 GN=LOC102532894 PE=3 SV=1
28.0329	28.792	29.3397	28.7215	28.5485	29.6928	28.0803	28.7739	28.9455	28.8453	27.6945	28.4951					6	6	8	7	3	3	11	17	1	5	5	7	5	2	2	9	12	1	0.153224	-0.226379	-0.410153	0.168388	-0.278758	-0.446118	0.0288307	-0.0523783	-0.0857707	A0A6I9I5V7	Clusterin OS=Vicugna pacos OX=30538 GN=CLU PE=3 SV=1
27.9387	28.4187	28.8328	28.3967	27.1635	26.387	26.1603	26.5703	27.966	27.5596	26.2511	27.2589			+	Tratamiento_1_Tratamiento_2	5	5	7	4	NaN	NaN	4	7	NaN	5	5	7	4	NaN	NaN	4	7	NaN	0.91902	-1.13786	-1.96762	0.501625	0.688615	1.14776	1.99222	1.82648	4.58034	A0A6I9I103	Actin, cytoplasmic 2 OS=Vicugna pacos OX=30538 GN=ACTG1 PE=3 SV=1
27.9207	28.6768	29.106	28.5678	27.0559	25.9855	26.9067	26.6494	28.5646	28.0849	27.4424	28.0306		+	+	Control_Tratamiento_2;Tratamiento_1_Tratamiento_2	4	3	5	4	NaN	NaN	4	7	NaN	4	3	5	4	NaN	NaN	4	7	NaN	0.49292	-0.537142	-1.13059	1.38151	1.38126	2.96029	1.78591	1.9184	3.98217	A0A6J0B074	Zona pellucida-binding protein 1 OS=Vicugna pacos OX=30538 GN=ZPBP PE=3 SV=1
27.9153	30.4525	29.6101	29.326	23.3309	23.2887	25.998	24.2059	30.0895	28.2007	28.4633	28.9178		+	+	Control_Tratamiento_2;Tratamiento_1_Tratamiento_2	1	NaN	5	NaN	NaN	NaN	NaN	2	NaN	1	NaN	5	NaN	NaN	NaN	NaN	2	NaN	0.161079	-0.408113	-0.428858	1.92874	4.71194	4.38995	1.92905	5.12006	4.39086	A0A6J0ALT8	Desmoglein-1 OS=Vicugna pacos OX=30538 GN=DSG1 PE=4 SV=1
27.8636	27.4543	28.5618	27.9599	28.3858	29.2984	28.1071	28.5971	28.6801	28.7625	27.7701	28.4042					2	1	5	3	1	2	5	7	NaN	1	1	4	2	1	2	4	4	NaN	0.417234	0.44436	0.979897	0.149683	-0.192848	-0.401668	0.588207	-0.637208	-1.31738	A0A6I9IBZ4	Epididymal sperm-binding protein 1 OS=Vicugna pacos OX=30538 GN=ELSPBP1 PE=4 SV=1
27.8194	28.7399	28.7474	28.4356	26.3024	27.612	27.0515	26.9886	27.42	26.7842	26.8899	27.0314	+		+	Control_Tratamiento_1;Tratamiento_1_Tratamiento_2	11	5	15	2	3	2	2	9	1	11	4	15	2	2	1	2	9	1	1.73435	-1.40418	-3.84153	0.0337805	0.0427265	0.0999869	1.38165	1.44691	2.96062	A0A6J3AZW0	hexokinase OS=Vicugna pacos OX=30538 GN=HK1 PE=3 SV=1
27.7983	28.712	28.8588	28.4564	27.889	27.9336	27.6327	27.8184	27.7999	27.0397	28.1674	27.669					8	2	9	4	1	3	6	4	2	8	2	9	4	1	3	6	4	2	0.77269	-0.787347	-1.67737	0.162893	-0.149457	-0.433154	0.860309	0.63789	1.85031	A0A6I9IJV7	ADP/ATP translocase OS=Vicugna pacos OX=30538 GN=SLC25A31 PE=3 SV=1
27.7645	28.1018	27.8965	27.9209	26.3966	27.8575	26.679	26.9777	26.4809	25.2933	28.3442	26.7061					5	4	7	3	3	3	3	3	3	5	3	5	3	3	2	3	3	2	0.610028	-1.21479	-1.35993	0.0978526	-0.271564	-0.273143	0.964399	0.943225	2.05927	A0A6I9I244	T-complex protein 1 subunit delta OS=Vicugna pacos OX=30538 GN=CCT4 PE=3 SV=1
27.7585	28.4796	28.5244	28.2542	27.8578	28.463	27.2238	27.8482	27.7048	27.4105	28.0703	27.7285					3	2	4	2	2	2	2	5	2	2	2	3	2	2	2	2	4	2	0.77353	-0.52562	-1.67902	0.106444	-0.119637	-0.295059	0.393716	0.405983	0.932406	A0A6J3BL79	KxDL motif-containing protein 1 OS=Vicugna pacos OX=30538 GN=LOC102532892 PE=3 SV=1
27.7231	28.7904	28.5026	28.3387	26.5121	26.3198	26.0612	26.2977	27.6058	26.7138	27.7863	27.3686		+	+	Control_Tratamiento_2;Tratamiento_1_Tratamiento_2	6	3	9	2	NaN	1	2	5	2	6	3	9	2	NaN	1	2	5	2	0.988897	-0.970095	-2.10914	1.40091	1.07093	3.00547	2.39062	2.04103	5.92403	A0A6I9IJH9	T-complex protein 1 subunit gamma OS=Vicugna pacos OX=30538 GN=CCT3 PE=3 SV=1
27.6341	28.1585	28.0682	27.9536	27.2263	26.9063	26.4927	26.8751	26.9892	27.2591	27.629	27.2924			+	Tratamiento_1_Tratamiento_2	6	3	5	5	2	1	4	6	1	6	3	4	5	2	1	4	6	1	1.26053	-0.661178	-2.68597	0.671815	0.417334	1.48028	1.80659	1.07851	4.0395	A0A6J3BUA2	Ras-related protein Rab-2A OS=Vicugna pacos OX=30538 GN=RAB2A PE=4 SV=1
27.6287	28.0258	27.5693	27.7413	26.3326	27.1291	27.6091	27.0236	27.0008	26.2403	28.357	27.1994					6	5	5	3	2	4	4	8	2	5	5	5	3	2	4	4	7	2	0.354812	-0.541964	-0.852928	0.0863167	0.175733	0.243282	0.834612	0.717697	1.79935	A0A6I9HYS1	T-complex protein 1 subunit beta OS=Vicugna pacos OX=30538 GN=CCT2 PE=3 SV=1
27.6102	27.9568	27.9761	27.8477	28.9304	29.4681	29.0158	29.1381	28.9981	28.6639	29.8968	29.1863	+		+	Control_Tratamiento_1;Tratamiento_1_Tratamiento_2	3	1	4	8	4	4	3	6	2	2	1	4	7	4	4	3	5	2	1.58811	1.33852	3.46007	0.0405055	0.04813	0.119084	2.48877	-1.29039	-6.29966	A0A6J3AS10	Acid sphingomyelinase-like phosphodiesterase OS=Vicugna pacos OX=30538 GN=SMPDL3A PE=3 SV=1
27.5997	28.5035	28.004	28.0357	27.4355	28.3095	27.7873	27.8441	27.8841	27.3989	28.3847	27.8892					1	NaN	1	2	NaN	1	1	4	NaN	1	NaN	1	2	NaN	1	1	4	NaN	0.140336	-0.146496	-0.379105	0.0402342	0.045126	0.118318	0.202877	0.191622	0.525859	A0A6I9IHR1	Acrosin-binding protein OS=Vicugna pacos OX=30538 GN=ACRBP PE=4 SV=1
27.5113	27.7221	28.7873	28.0069	26.7567	26.4521	26.8869	26.6986	27.6493	27.4153	24.8052	26.6233			+	Tratamiento_1_Tratamiento_2	5	3	10	4	1	1	6	12	NaN	5	3	8	4	1	1	6	9	NaN	0.626893	-1.38359	-1.39278	0.0274388	-0.0752563	-0.0817479	1.46185	1.30833	3.14964	A0A6J0AKT6	Aconitate hydratase, mitochondrial OS=Vicugna pacos OX=30538 GN=ACO2 PE=3 SV=1
27.4913	28.6701	28.5932	28.2515	26.8125	25.2215	25.7373	25.9238	27.9961	27.2162	26.846	27.3528			+	Tratamiento_1_Tratamiento_2	1	2	8	2	NaN	1	2	6	NaN	1	2	8	2	NaN	1	2	6	NaN	0.816301	-0.89882	-1.76317	1.1618	1.42897	2.47068	1.73939	2.32779	3.85513	A0A6J3BA33	LOW QUALITY PROTEIN: desmoplakin OS=Vicugna pacos OX=30538 GN=DSP PE=4 SV=1
27.4439	28.4879	28.3115	28.0811	25.5013	25.3981	24.9168	25.2721	26.8417	26.0102	26.3776	26.4098	+	+	+	Control_Tratamiento_1;Control_Tratamiento_2;Tratamiento_1_Tratamiento_2	1	2	5	1	1	1	NaN	1	NaN	1	2	4	1	1	1	NaN	1	NaN	1.84688	-1.67129	-4.15286	1.71368	1.13775	3.7861	2.79409	2.80903	7.60211	A0A6J3AYV1	Ly6/PLAUR domain-containing protein 4 OS=Vicugna pacos OX=30538 GN=LYPD4 PE=4 SV=1
27.4325	27.1598	27.2874	27.2932	26.2454	25.9344	26.5453	26.2417	27.2965	27.2041	25.2764	26.5923			+	Tratamiento_1_Tratamiento_2	4	1	5	NaN	NaN	2	1	6	NaN	4	1	4	NaN	NaN	2	1	5	NaN	0.455686	-0.700878	-1.05681	0.19783	0.350641	0.514353	2.25741	1.05152	5.44403	A0A6J3B9V3	Histone H4 OS=Vicugna pacos OX=30538 GN=LOC107035021 PE=3 SV=1
27.4003	28.6452	28.5942	28.2132	27.2589	27.793	26.9552	27.3357	28.5208	27.9577	28.7664	28.415		+		Control_Tratamiento_2	5	5	9	7	3	2	7	9	2	5	4	9	7	3	2	6	8	2	0.160474	0.201719	0.427423	1.46277	1.07929	3.15183	0.859374	0.877572	1.84845	A0A6J3BP33	Sperm equatorial segment protein 1 OS=Vicugna pacos OX=30538 GN=SPESP1 PE=3 SV=1
27.396	27.3778	28.0119	27.5952	27.7639	27.8739	27.307	27.6483	25.7385	25.737	26.6202	26.0319	+	+		Control_Tratamiento_1;Control_Tratamiento_2	5	1	8	5	3	1	1	5	2	5	1	8	5	3	1	1	5	2	1.91064	-1.56332	-4.33672	2.04161	-1.61636	-4.73263	0.0683028	-0.0530415	-0.195582	A0A6I9I5V4	Calicin OS=Vicugna pacos OX=30538 GN=CCIN PE=4 SV=1
27.384	27.3694	28.1602	27.6379	25.4861	25.8132	26.9065	26.0686	25.71	25.9176	26.4473	26.025	+		+	Control_Tratamiento_1;Tratamiento_1_Tratamiento_2	4	2	11	NaN	NaN	1	NaN	6	1	4	2	9	NaN	NaN	1	NaN	5	1	2.03995	-1.61288	-4.72746	0.0304483	-0.0436166	-0.0904317	1.45028	1.56927	3.12198	A0A6I9ISW6	Annexin OS=Vicugna pacos OX=30538 GN=ANXA2 PE=3 SV=1
27.3783	27.2462	27.8298	27.4848	28.3324	28.9795	28.2433	28.5184	28.0313	28.4983	27.6769	28.0688			+	Tratamiento_1_Tratamiento_2	4	2	9	4	4	5	7	8	2	3	2	7	3	4	4	5	6	2	0.920859	0.584061	1.97131	0.606575	-0.449583	-1.3532	1.62143	-1.03364	-3.54483	A0A6I9HWH2	Serine protease 23 OS=Vicugna pacos OX=30538 GN=PRSS23 PE=4 SV=1
27.3005	28.2586	28.2784	27.9458	25.2352	24.9788	24.8496	25.0212	25.7718	25.6066	26.0669	25.8151	+	+	+	Control_Tratamiento_1;Control_Tratamiento_2;Tratamiento_1_Tratamiento_2	5	2	5	1	NaN	NaN	2	3	NaN	5	2	5	1	NaN	NaN	2	3	NaN	2.43554	-2.13074	-6.09355	1.96941	0.793911	4.51124	2.98846	2.92465	8.55075	A0A6I9I3S2	BPI fold-containing family B member 1 OS=Vicugna pacos OX=30538 GN=BPIFB1 PE=4 SV=1
27.2498	27.0298	27.6062	27.2953	25.6583	26.3249	25.5575	25.8469	25.8142	25.5086	25.3964	25.5731	+		+	Control_Tratamiento_1;Tratamiento_1_Tratamiento_2	5	1	5	NaN	NaN	NaN	2	4	NaN	4	1	4	NaN	NaN	NaN	2	4	NaN	2.92502	-1.72224	-8.22994	0.432147	-0.273856	-1.00983	2.10519	1.44838	4.93427	A0A6I9HWT4	T-complex protein 1 subunit alpha OS=Vicugna pacos OX=30538 GN=TCP1 PE=3 SV=1
27.1272	26.6709	27.3229	27.0403	27.2908	28.5748	27.5618	27.8091	26.8155	27.225	26.0499	26.6968					3	2	4	4	2	2	4	8	NaN	3	2	4	4	2	2	4	7	NaN	0.363151	-0.343527	-0.870071	1.00192	-1.11235	-2.13577	0.816665	-0.768822	-1.76389	A0A6I9I7L2	Tripeptidyl-peptidase 1 OS=Vicugna pacos OX=30538 GN=TPP1 PE=4 SV=1
27.0991	27.4019	27.6431	27.3814	28.5401	29.4699	28.7852	28.9317	28.7139	28.5976	28.7596	28.6904	+		+	Control_Tratamiento_1;Tratamiento_1_Tratamiento_2	3	2	7	7	3	4	9	13	2	3	2	5	7	3	3	8	12	2	2.86842	1.30899	7.95304	0.355737	-0.241369	-0.854832	2.07898	-1.55035	-4.85038	A0A6I9IQD9	Transcobalamin-2 OS=Vicugna pacos OX=30538 GN=TCN2 PE=3 SV=1
27.0798	28.9284	28.7131	28.2404	28.0899	27.5795	27.2645	27.6446	29.2314	28.6352	28.143	28.6699					3	2	6	2	1	1	5	7	1	3	2	3	2	1	1	3	4	1	0.257663	0.429439	0.647653	1.21632	1.02522	2.58867	0.399348	0.595777	0.943814	A0A6J3BBS4	Protein CREG1 OS=Vicugna pacos OX=30538 GN=CREG1 PE=3 SV=1
27.007	28.8765	28.7857	28.2231	26.6048	26.6405	26.5448	26.5967	28.2464	27.8511	27.4801	27.8592		+		Control_Tratamiento_2	1	1	7	1	1	1	3	5	1	1	1	6	1	1	1	3	5	1	0.218828	-0.363846	-0.561882	2.31882	1.26247	5.66118	1.2531	1.62632	2.66951	A0A6J3BK60	Calcium-binding tyrosine phosphorylation-regulated protein isoform X1 OS=Vicugna pacos OX=30538 GN=CABYR PE=4 SV=1
26.9816	27.3505	27.8746	27.4022	25.4104	25.6917	25.0327	25.3783	26.022	25.7291	24.8875	25.5462	+		+	Control_Tratamiento_1;Tratamiento_1_Tratamiento_2	6	4	9	NaN	1	NaN	1	2	NaN	5	3	8	NaN	1	NaN	1	2	NaN	1.91239	-1.85608	-4.34186	0.161761	0.167865	0.430474	2.48603	2.02395	6.28892	A0A6I9I4M1	T-complex protein 1 subunit eta OS=Vicugna pacos OX=30538 GN=CCT7 PE=3 SV=1
26.8524	27.8599	27.4533	27.3885	25.676	24.5111	25.6999	25.2957	26.7688	26.0701	26.0647	26.3012	+		+	Control_Tratamiento_1;Tratamiento_1_Tratamiento_2	4	4	4	NaN	NaN	NaN	2	3	NaN	4	4	4	NaN	NaN	NaN	2	3	NaN	1.35667	-1.08732	-2.90296	1.03395	1.00555	2.20167	1.88983	2.09288	4.27608	A0A6I9I205	Huntingtin-interacting protein 1 isoform X1 OS=Vicugna pacos OX=30538 GN=HIP1 PE=3 SV=1
26.8419	29.3799	27.9945	28.0721	24.8371	22.2669	25.2373	24.1138	27.9865	26.7383	27.1353	27.2867		+	+	Control_Tratamiento_2;Tratamiento_1_Tratamiento_2	2	2	2	NaN	NaN	NaN	2	3	NaN	2	1	1	NaN	NaN	NaN	2	3	NaN	0.405761	-0.785397	-0.956777	1.47049	3.17297	3.17036	1.54016	3.95837	3.34023	A0A6I9IR69	Histone H2A OS=Vicugna pacos OX=30538 GN=LOC102543965 PE=3 SV=1
26.8302	27.5492	27.4529	27.2774	24.6758	25.0187	25.7236	25.1394	25.8822	25.1874	25.8372	25.6356	+		+	Control_Tratamiento_1;Tratamiento_1_Tratamiento_2	4	2	5	1	NaN	NaN	1	1	NaN	4	2	4	1	NaN	NaN	1	1	NaN	2.17462	-1.64185	-5.1619	0.579669	0.496195	1.30072	2.30091	2.13805	5.59714	A0A6I9HZJ0	T-complex protein 1 subunit epsilon OS=Vicugna pacos OX=30538 GN=CCT5 PE=3 SV=1
26.7831	27.1671	26.6779	26.876	25.9189	26.8989	25.7321	26.1833	25.791	25.4855	27.3271	26.2012					5	4	4	3	3	1	2	4	2	5	3	4	3	3	1	2	4	2	0.500715	-0.674843	-1.14596	0.00870582	0.0178642	0.0264656	0.820083	0.692708	1.77064	A0A6J3BGH4	cAMP-dependent protein kinase OS=Vicugna pacos OX=30538 GN=PRKACA PE=3 SV=1
26.7037	28.4655	27.3312	27.5001	25.6079	25.8381	25.0885	25.5115	26.7774	25.3138	28.4583	26.8498			+	Tratamiento_1_Tratamiento_2	1	2	3	2	NaN	NaN	NaN	2	NaN	1	2	3	2	NaN	NaN	NaN	2	NaN	0.246189	-0.650297	-0.622575	0.64664	1.33835	1.43124	1.62097	1.98864	3.54365	A0A6J0AF40	Hyaluronidase OS=Vicugna pacos OX=30538 GN=SPAM1 PE=3 SV=1
26.5568	26.9669	27.1452	26.8896	25.9982	25.3294	25.4641	25.5972	27.0714	26.4696	25.8736	26.4715			+	Tratamiento_1_Tratamiento_2	3	2	6	2	1	1	4	8	1	3	2	6	2	1	1	3	8	1	0.467284	-0.418089	-1.07986	1.02211	0.874312	2.17725	2.06771	1.2924	4.81462	A0A6J0AAK8	Cytochrome b-c1 complex subunit 1, mitochondrial OS=Vicugna pacos OX=30538 GN=LOC102527945 PE=4 SV=1
26.556	28.58	27.0361	27.3907	26.2153	26.1832	24.9139	25.7708	27.2578	26.2862	27.1455	26.8965					5	1	5	3	NaN	NaN	3	5	NaN	5	1	5	3	NaN	NaN	3	5	NaN	0.292768	-0.494185	-0.723166	1.0019	1.12574	2.13573	1.01937	1.61992	2.17161	A0A6J3B587	Succinate--CoA ligase [GDP-forming] subunit beta, mitochondrial OS=Vicugna pacos OX=30538 GN=SUCLG2 PE=3 SV=1
26.4704	26.5313	26.9218	26.6412	24.961	23.9509	24.1961	24.3693	25.6703	25.4769	23.9861	25.0444	+		+	Control_Tratamiento_1;Tratamiento_1_Tratamiento_2	2	1	4	2	NaN	NaN	2	4	NaN	2	1	4	2	NaN	NaN	2	3	NaN	1.35543	-1.5967	-2.90011	0.478206	0.675114	1.1015	2.60549	2.27181	6.77257	A0A6I9I937	Elongation factor 1-alpha OS=Vicugna pacos OX=30538 GN=LOC102540473 PE=3 SV=1
26.2772	26.9618	26.711	26.65	26.0266	26.3485	24.912	25.7624	26.6707	26.1383	26.624	26.4777					4	NaN	7	2	1	NaN	2	6	NaN	4	NaN	6	2	1	NaN	2	6	NaN	0.261652	-0.172358	-0.656323	0.697672	0.71531	1.53068	0.86183	0.887667	1.85333	A0A6J3B3G0	LOW QUALITY PROTEIN: cytosolic 5'-nucleotidase 1B OS=Vicugna pacos OX=30538 GN=NT5C1B PE=4 SV=1
26.2611	26.1409	26.7787	26.3936	26.2617	26.0736	25.216	25.8504	26.7429	26.4726	26.3948	26.5368					2	2	6	NaN	NaN	NaN	2	2	1	2	2	3	NaN	NaN	NaN	2	2	1	0.256111	0.143218	0.644273	0.948313	0.686363	2.02667	0.652235	0.543145	1.44214	A0A6J0ANB9	Tubulin beta chain OS=Vicugna pacos OX=30538 GN=TUBB4A PE=3 SV=1
26.2522	27.4158	28.0267	27.2316	25.8156	23.4844	24.9258	24.7419	28.012	27.639	26.372	27.341		+	+	Control_Tratamiento_2;Tratamiento_1_Tratamiento_2	2	2	6	1	NaN	1	3	3	1	2	1	3	1	NaN	1	2	2	1	0.0523386	0.109393	0.152109	1.43668	2.59907	3.08966	1.35954	2.48967	2.90956	A0A6J0AY57	Protein MENT OS=Vicugna pacos OX=30538 GN=C21H1orf56 PE=4 SV=1
26.2522	27.6648	27.2629	27.06	25.4888	25.5033	25.0326	25.3416	26.8318	26.5295	26.2362	26.5325		+	+	Control_Tratamiento_2;Tratamiento_1_Tratamiento_2	2	1	4	1	NaN	NaN	2	6	NaN	2	1	4	1	NaN	NaN	2	6	NaN	0.508723	-0.527463	-1.16174	2.17154	1.19089	5.15163	1.73298	1.71835	3.83785	A0A6I9IL28	Isoaspartyl peptidase/L-asparaginase OS=Vicugna pacos OX=30538 GN=ASRGL1 PE=3 SV=1
26.2448	26.5201	26.5812	26.4487	26.168	26.7886	25.9823	26.313	26.0874	25.7273	26.8984	26.2377					3	2	4	3	1	1	3	4	1	3	2	4	3	1	1	3	4	1	0.228659	-0.211017	-0.583842	0.061699	-0.0752741	-0.177743	0.197046	0.135743	0.512562	A0A6J3BMZ6	Isocitrate dehydrogenase [NAD] subunit, mitochondrial OS=Vicugna pacos OX=30538 GN=IDH3A PE=3 SV=1
26.2281	27.3364	27.113	26.8925	23.4264	25.937	25.8071	25.0568	24.7203	25.0687	26.9257	25.5716					4	2	4	NaN	NaN	NaN	1	1	1	4	2	4	NaN	NaN	NaN	1	1	1	0.799475	-1.32097	-1.73001	0.184298	0.514713	0.483237	0.97353	1.83569	2.07782	A0A6J3BSQ8	Pyruvate kinase OS=Vicugna pacos OX=30538 GN=PKM PE=3 SV=1
26.209	27.1105	27.2489	26.8561	26.6307	26.7478	25.4436	26.274	26.663	25.9379	26.6544	26.4184					1	1	4	2	NaN	1	2	2	1	1	1	4	2	NaN	1	2	2	1	0.467752	-0.437733	-1.08078	0.108497	0.144396	0.300259	0.477674	0.582129	1.10045	A0A6I9HXM7	glycerol kinase OS=Vicugna pacos OX=30538 GN=GK2 PE=3 SV=1
26.1805	27.4626	27.1543	26.9325	25.3182	25.4861	24.8553	25.2199	26.707	26.6358	26.5747	26.6392		+	+	Control_Tratamiento_2;Tratamiento_1_Tratamiento_2	4	2	3	1	NaN	NaN	3	5	1	4	2	3	1	NaN	NaN	3	5	1	0.30801	-0.293321	-0.755443	2.74425	1.41931	7.3746	1.78626	1.71263	3.98314	A0A6I9IA08	Ras-related protein Rab-11B OS=Vicugna pacos OX=30538 GN=RAB11B PE=4 SV=1
26.1762	27.6366	27.9739	27.2622	26.7178	25.7114	26.4236	26.2843	27.4544	26.8059	27.1408	27.1337					3	1	7	3	1	3	4	6	1	3	1	6	3	1	3	4	5	1	0.0777131	-0.128563	-0.22067	1.13302	0.84942	2.40921	0.712097	0.977983	1.55882	A0A6I9IDR0	L-lactate dehydrogenase OS=Vicugna pacos OX=30538 GN=LOC102530736 PE=3 SV=1
26.175	26.7054	26.8055	26.562	25.8998	25.649	24.6315	25.3934	26.6249	26.2482	24.8233	25.8988					1	1	2	2	NaN	1	1	2	1	1	1	2	2	NaN	1	1	2	1	0.496932	-0.663153	-1.1385	0.306503	0.505418	0.752264	1.26257	1.16857	2.6905	A0A6J0AVH3	Superoxide dismutase OS=Vicugna pacos OX=30538 GN=SOD2 PE=3 SV=1
26.1384	27.0913	27.0147	26.7481	26.1696	26.2054	25.6449	26.0066	26.1382	25.5039	26.1207	25.9209					4	4	7	2	NaN	NaN	2	5	NaN	4	4	7	2	NaN	NaN	2	5	NaN	1.05031	-0.827231	-2.23555	0.112483	-0.0857271	-0.31031	0.978009	0.741504	2.08694	A0A6I9IHS4	Prohibitin OS=Vicugna pacos OX=30538 GN=PHB2 PE=3 SV=1
26.1338	26.4003	27.3126	26.6156	26.8581	26.9603	26.8348	26.8844	27.4727	27.2157	26.1992	26.9625					1	NaN	3	2	1	2	3	4	NaN	1	NaN	3	2	1	2	3	3	NaN	0.262129	0.346937	0.657357	0.0699131	0.0781027	0.199903	0.304897	-0.268834	-0.748874	A0A6I9I8F6	deoxyribonuclease II OS=Vicugna pacos OX=30538 GN=DNASE2 PE=3 SV=1
26.1028	27.1767	27.2829	26.8541	24.9417	24.3797	24.5333	24.6182	26.9018	25.895	25.0787	25.9585			+	Tratamiento_1_Tratamiento_2	4	3	5	1	1	NaN	3	3	NaN	4	3	5	1	1	NaN	3	3	NaN	0.621307	-0.895646	-1.3819	1.13924	1.34028	2.42244	2.25045	2.23593	5.41983	A0A6J0AAA5	cAMP-dependent protein kinase type II-alpha regulatory subunit OS=Vicugna pacos OX=30538 GN=PRKAR2A PE=3 SV=1
26.0774	21.3893	26.414	24.6269	25.6891	26.4161	24.6137	25.573	24.8866	26.0534	23.2426	24.7275					2	NaN	3	2	NaN	NaN	2	7	NaN	2	NaN	3	2	NaN	NaN	2	6	NaN	0.0184372	0.100658	0.0554552	0.364365	-0.84543	-0.872561	0.215839	-0.946089	-0.555171	A0A6I9I467	Cytochrome b-c1 complex subunit 2, mitochondrial isoform X1 OS=Vicugna pacos OX=30538 GN=LOC102543034 PE=4 SV=1
26.0285	25.9665	27.5953	26.5301	24.9918	22.0751	24.1369	23.7346	26.6773	26.4967	23.0543	25.4094					2	1	3	1	NaN	1	2	2	NaN	2	1	2	1	NaN	1	2	2	NaN	0.361329	-1.12066	-0.86633	0.500342	1.67484	1.14523	1.28923	2.7955	2.74996	A0A6I9I2W5	Sperm acrosome membrane-associated protein 1 OS=Vicugna pacos OX=30538 GN=SPACA1 PE=4 SV=1
26.0131	25.9838	27.2052	26.4007	25.5259	24.0873	25.2885	24.9672	26.3275	27.6549	23.5913	25.8579					1	1	4	2	NaN	NaN	1	6	NaN	1	1	3	2	NaN	NaN	1	5	NaN	0.161595	-0.542833	-0.430079	0.280869	0.890693	0.697762	1.12335	1.43353	2.3887	A0A6I9IB30	CCN family member 1 OS=Vicugna pacos OX=30538 GN=CCN1 PE=3 SV=1
25.9832	26.615	26.6966	26.4316	24.2688	25.5976	24.4895	24.7853	25.9113	26.1236	25.6329	25.8893			+	Tratamiento_1_Tratamiento_2	2	1	6	NaN	1	NaN	NaN	5	NaN	2	1	5	NaN	1	NaN	NaN	5	NaN	0.952625	-0.542334	-2.0354	1.19304	1.10397	2.53803	1.60831	1.64631	3.5113	A0A6J3B9L9	BPI fold-containing family A member 1 OS=Vicugna pacos OX=30538 GN=BPIFA1 PE=4 SV=1
25.97	26.3673	26.8988	26.412	25.6993	26.1626	25.0879	25.6499	26.5462	25.5032	24.5221	25.5238					4	NaN	5	2	1	1	1	4	NaN	4	NaN	5	2	1	1	1	4	NaN	0.620641	-0.888215	-1.38061	0.0663963	-0.126095	-0.190452	0.861432	0.762121	1.85254	A0A6J3AS83	Dihydrolipoyl dehydrogenase OS=Vicugna pacos OX=30538 GN=DLD PE=3 SV=1
25.9393	27.2446	26.9121	26.6987	25.9213	25.6041	25.8941	25.8065	26.927	25.9834	25.4421	26.1175					1	NaN	3	2	1	1	2	1	NaN	1	NaN	3	2	1	1	2	1	NaN	0.42445	-0.581196	-0.994395	0.280942	0.310975	0.697919	1.03564	0.892171	2.20517	A0A6J0AT59	Cathepsin D OS=Vicugna pacos OX=30538 GN=CTSD PE=3 SV=1
25.9353	26.1915	26.2644	26.1304	27.4012	27.6535	26.3899	27.1482	26.5512	27.3746	26.8619	26.9292	+			Control_Tratamiento_1	2	NaN	2	4	NaN	NaN	1	5	1	2	NaN	2	3	NaN	NaN	1	4	1	1.42935	0.798819	3.0723	0.183577	-0.218934	-0.481568	1.19962	-1.01775	-2.5523	A0A6I9I813	Metalloproteinase inhibitor 3 OS=Vicugna pacos OX=30538 GN=TIMP3 PE=3 SV=1
25.896	25.6567	26.9188	26.1572	24.7975	23.9568	22.7877	23.8473	25.2352	25.4701	23.2547	24.6533			+	Tratamiento_1_Tratamiento_2	2	NaN	2	NaN	NaN	NaN	1	1	NaN	2	NaN	2	NaN	NaN	NaN	1	1	NaN	0.872575	-1.50379	-1.87471	0.36945	0.806008	0.88298	1.52454	2.3098	3.3017	A0A6I9IC90	Testis-expressed protein 101 OS=Vicugna pacos OX=30538 GN=TEX101 PE=4 SV=1
25.8876	27.3391	26.7108	26.6458	23.4881	23.6423	22.3285	23.153	24.1976	23.2418	24.4102	23.9499	+		+	Control_Tratamiento_1;Tratamiento_1_Tratamiento_2	1	1	2	NaN	NaN	NaN	NaN	NaN	NaN	1	1	2	NaN	NaN	NaN	NaN	NaN	NaN	2.08701	-2.696	-4.87596	0.6575	0.796869	1.45239	2.38857	3.49287	5.91639	A0A6J0AV99	Carboxylic ester hydrolase OS=Vicugna pacos OX=30538 GN=CES5A PE=3 SV=1
25.8505	25.7764	26.4104	26.0124	24.3703	24.9242	24.441	24.5785	25.4053	25.5272	19.9809	23.6378			+	Tratamiento_1_Tratamiento_2	2	1	1	NaN	NaN	NaN	1	2	NaN	2	1	1	NaN	NaN	NaN	1	2	NaN	0.574569	-2.37463	-1.29077	0.196834	-0.940713	-0.512078	2.24651	1.43392	5.40621	A0A6I9IQQ2	Citrate synthase OS=Vicugna pacos OX=30538 GN=CS PE=3 SV=1
25.8201	26.4877	26.6154	26.3077	24.0812	25.2448	26.6633	25.3298	25.6254	24.9977	26.2772	25.6334					2	2	6	NaN	1	2	2	4	1	2	2	5	NaN	1	1	2	4	1	0.6913	-0.674272	-1.51825	0.134369	0.303668	0.364568	0.550543	0.97794	1.2438	A0A6J0B4Q3	Succinate dehydrogenase [ubiquinone] flavoprotein subunit, mitochondrial OS=Vicugna pacos OX=30538 GN=SDHA PE=3 SV=1
25.8046	22.9443	26.0301	24.9263	24.9651	24.326	26.7655	25.3522	25.7493	25.9648	21.3454	24.3532					2	NaN	3	1	NaN	2	2	4	NaN	2	NaN	3	1	NaN	1	2	4	NaN	0.115486	-0.573176	-0.317847	0.234656	-0.999046	-0.597153	0.126589	-0.42587	-0.345454	A0A6I9IFK0	Cathepsin L2 OS=Vicugna pacos OX=30538 GN=CTSV PE=3 SV=1
25.7569	26.7434	26.8854	26.4619	24.6833	24.8601	24.0226	24.522	25.7357	24.4327	25.0433	25.0706			+	Tratamiento_1_Tratamiento_2	3	NaN	5	2	NaN	NaN	1	3	1	3	NaN	5	2	NaN	NaN	1	3	1	1.26212	-1.39131	-2.6895	0.531658	0.548569	1.2068	1.94569	1.93988	4.44022	A0A6J3BBJ3	T-complex protein 1 subunit zeta OS=Vicugna pacos OX=30538 GN=CCT6A PE=3 SV=1
25.7518	27.1428	26.9686	26.6211	25.9055	26.724	25.7295	26.1197	26.6743	26.0652	26.7536	26.4977					1	1	2	3	2	1	NaN	2	NaN	1	1	2	3	2	1	NaN	2	NaN	0.0898293	-0.12334	-0.252429	0.430321	0.378062	1.00617	0.396799	0.501402	0.938654	A0A6J3BUA7	folate gamma-glutamyl hydrolase OS=Vicugna pacos OX=30538 GN=GGH PE=3 SV=1
25.739	26.9173	26.4823	26.3795	27.2693	26.9882	26.9253	27.0609	27.9967	27.4938	27.2291	27.5732	+			Control_Tratamiento_1	2	NaN	6	4	1	2	5	12	NaN	2	NaN	6	4	1	2	4	9	NaN	1.35691	1.19365	2.9035	0.964643	0.512268	2.05976	0.881883	-0.681379	-1.89326	A0A6J3B405	Carboxypeptidase D OS=Vicugna pacos OX=30538 GN=CPD PE=3 SV=1
25.7195	27.2897	26.8945	26.6346	26.7976	25.7383	26.5448	26.3602	26.6456	25.6103	25.6117	25.9559					NaN	1	5	3	NaN	2	1	1	NaN	NaN	1	5	3	NaN	2	1	1	NaN	0.50875	-0.678698	-1.16179	0.358354	-0.404346	-0.860216	0.183637	0.274352	0.481706	A0A6J3BD54	Lactotransferrin OS=Vicugna pacos OX=30538 GN=LTF PE=3 SV=1
25.7132	26.9219	27.198	26.611	19.8333	19.2599	23.8679	20.987	24.0571	24.4632	22.6501	23.7235	+		+	Control_Tratamiento_1;Tratamiento_1_Tratamiento_2	1	1	4	NaN	NaN	NaN	NaN	NaN	NaN	1	1	4	NaN	NaN	NaN	NaN	NaN	NaN	1.8085	-2.88756	-4.04483	0.817168	2.73644	1.76488	1.68128	5.624	3.70022	A0A6J3A2W1	Tubulin polymerization-promoting protein family member 2 OS=Vicugna pacos OX=30538 GN=TPPP2 PE=3 SV=1
25.683	25.8493	26.3861	25.9728	25.2097	24.8188	23.3078	24.4454	25.067	25.7394	24.4924	25.0996					3	3	5	2	NaN	NaN	2	3	NaN	2	2	2	2	NaN	NaN	2	2	NaN	0.978549	-0.87318	-2.08804	0.406438	0.654188	0.958144	1.16308	1.52737	2.47342	A0A6J0AEU4	Peroxiredoxin-5 OS=Vicugna pacos OX=30538 GN=LOC102526828 PE=3 SV=1
25.6792	NaN	NaN	25.6792	NaN	22.2722	NaN	22.2722	NaN	NaN	NaN	#DIV/0!					1	NaN	2	NaN	NaN	NaN	NaN	2	NaN	1	NaN	2	NaN	NaN	NaN	NaN	2	NaN	0	NaN	0	0	NaN	0	0	3.40698	0	A0A6J0AK39	Actin, cytoplasmic 1-like OS=Vicugna pacos OX=30538 GN=LOC102535408 PE=3 SV=1
25.645	26.4128	26.7163	26.258	25.8502	25.9376	25.2823	25.69	26.3213	25.5427	26.263	26.0423					NaN	NaN	3	1	NaN	NaN	1	2	NaN	NaN	NaN	2	1	NaN	NaN	1	2	NaN	0.205628	-0.215693	-0.532109	0.471342	0.352318	1.0879	0.680785	0.56801	1.49776	A0A6I9III3	ATP synthase subunit gamma OS=Vicugna pacos OX=30538 GN=ATP5F1C PE=3 SV=1
25.592	24.8826	27.2913	25.922	24.56	23.3681	22.2825	23.4035	25.1472	25.3782	20.9716	23.8323					2	1	4	2	NaN	NaN	2	3	NaN	2	1	4	2	NaN	NaN	2	3	NaN	0.582232	-2.0896	-1.30572	0.097463	0.428825	0.272143	1.21832	2.51842	2.59304	A0A6I9IHW8	Glyceraldehyde-3-phosphate dehydrogenase OS=Vicugna pacos OX=30538 GN=GAPDH PE=3 SV=1
25.5855	26.2522	25.6905	25.8427	24.5825	25.554	24.6624	24.933	25.2556	24.4585	26.1653	25.2931					3	NaN	5	NaN	NaN	NaN	NaN	2	NaN	3	NaN	5	NaN	NaN	NaN	NaN	2	NaN	0.441119	-0.54961	-1.02777	0.243938	0.360179	0.617631	1.14441	0.909789	2.43346	A0A6J3B7U1	Cytosol aminopeptidase OS=Vicugna pacos OX=30538 GN=LAP3 PE=3 SV=1
25.5161	25.7275	25.081	25.4415	24.3572	26.3841	25.5013	25.4142	24.5809	23.9195	26.9793	25.1599					1	1	2	2	2	2	2	2	1	1	1	2	2	2	2	2	2	1	0.107134	-0.281616	-0.296809	0.0817546	-0.254281	-0.23133	0.0146734	0.0273348	0.0443147	A0A6I9IGL2	3-hydroxyisobutyryl-CoA hydrolase OS=Vicugna pacos OX=30538 GN=HIBCH PE=3 SV=1
25.4945	25.916	25.7275	25.7127	25.0975	26.857	25.5139	25.8228	25.3368	24.2349	25.7808	25.1175					1	1	3	1	1	1	2	1	1	1	1	3	1	1	1	2	1	1	0.554684	-0.595177	-1.2519	0.429505	-0.705314	-1.00453	0.0707721	-0.110137	-0.202203	A0A6J0AZT9	Acetyltransferase component of pyruvate dehydrogenase complex OS=Vicugna pacos OX=30538 GN=DLAT PE=3 SV=1
25.4764	25.1562	26.5351	25.7226	26.5251	24.6483	24.7043	25.2926	25.8068	25.2488	24.2378	25.0978					10	9	16	14	4	11	12	12	11	6	5	6	5	1	4	6	5	2	0.431047	-0.624777	-1.00762	0.0902022	-0.194791	-0.253397	0.225981	0.429986	0.577878	A0A6I9I472	Keratin, type II cytoskeletal 75 OS=Vicugna pacos OX=30538 GN=LOC102533079 PE=4 SV=1
25.4535	26.4101	27.1909	26.3515	24.3553	24.5833	23.0739	24.0042	25.7345	25.7756	23.7015	25.0705			+	Tratamiento_1_Tratamiento_2	2	NaN	5	1	NaN	NaN	1	6	NaN	2	NaN	4	1	NaN	NaN	1	5	NaN	0.686289	-1.28094	-1.50848	0.571281	1.06636	1.28434	1.56928	2.3473	3.41272	A0A6I9IJT8	14-3-3 protein zeta/delta OS=Vicugna pacos OX=30538 GN=YWHAZ PE=3 SV=1
25.4411	26.5336	26.5384	26.171	25.2101	24.197	23.9333	24.4468	26.1106	25.5062	25.5072	25.708		+	+	Control_Tratamiento_2;Tratamiento_1_Tratamiento_2	1	3	2	1	NaN	NaN	1	1	NaN	1	3	2	1	NaN	NaN	1	1	NaN	0.48298	-0.463044	-1.11095	1.34609	1.26123	2.87869	1.49593	1.72427	3.23182	A0A6J3ABC1	Prohibitin OS=Vicugna pacos OX=30538 GN=PHB PE=3 SV=1
25.3308	27.5553	26.9164	26.6008	26.386	26.1378	25.0986	25.8741	26.9973	25.7801	29.1241	27.3005					14	15	48	14	1	12	15	28	8	7	6	7	6	1	4	6	6	3	0.232804	0.699718	0.59305	0.606821	1.42639	1.35368	0.39936	0.726672	0.943838	A0A6I9I3P0	Keratin, type II cytoskeletal 5-like OS=Vicugna pacos OX=30538 GN=LOC102532430 PE=3 SV=1
25.3282	26.883	25.921	26.0441	25.4984	25.6818	25.198	25.4594	26.2596	24.9623	26.5865	25.9361					1	1	3	NaN	1	NaN	NaN	1	NaN	1	1	2	NaN	1	NaN	NaN	1	NaN	0.0554399	-0.107915	-0.160649	0.389858	0.476752	0.924578	0.544654	0.584667	1.23227	A0A6I9IMW7	Dynein light chain OS=Vicugna pacos OX=30538 GN=DYNLL2 PE=3 SV=1
25.3004	25.2539	26.8996	25.818	24.4295	23.9678	22.8323	23.7432	25.6111	25.8262	22.8744	24.7706			+	Tratamiento_1_Tratamiento_2	1	1	5	1	NaN	NaN	1	5	NaN	1	1	5	1	NaN	NaN	1	3	NaN	0.406359	-1.04738	-0.957984	0.411017	1.02737	0.96738	1.34803	2.07475	2.88315	A0A6I9I1B3	cAMP-dependent protein kinase type I-alpha regulatory subunit OS=Vicugna pacos OX=30538 GN=PRKAR1A PE=3 SV=1
25.2774	25.9007	27.3555	26.1779	27.6512	27.5347	27.1931	27.4597	28.2865	27.704	26.2976	27.4294					1	1	2	3	1	2	5	5	NaN	1	1	2	2	1	1	4	4	NaN	0.665113	1.2515	1.46722	0.016586	-0.0302982	-0.0499867	0.950881	-1.2818	-2.03187	A0A6J3BK00	Transmembrane protease serine OS=Vicugna pacos OX=30538 GN=TMPRSS11A PE=3 SV=1
25.2705	25.8974	26.5709	25.9129	26.3101	26.0623	25.5375	25.97	26.1143	25.6091	26.6929	26.1388					NaN	1	NaN	2	1	1	3	2	1	NaN	1	NaN	2	1	1	3	2	1	0.175095	0.225782	0.461838	0.164074	0.168784	0.435946	0.0443161	-0.0569979	-0.129797	A0A6J3ASW8	L-lactate dehydrogenase OS=Vicugna pacos OX=30538 GN=LDHAL6B PE=3 SV=1
25.2581	25.7081	25.7326	25.5663	25.1725	25.4694	25.434	25.3586	25.5457	24.6546	25.1357	25.112					1	1	4	1	1	1	1	3	NaN	1	1	3	1	1	1	1	3	NaN	0.688813	-0.454276	-1.5134	0.377834	-0.246625	-0.900109	0.503098	0.207651	1.15066	A0A6I9IQU0	Carboxypeptidase OS=Vicugna pacos OX=30538 GN=SCPEP1 PE=3 SV=1
25.2364	26.1569	26.6068	26	24.1499	22.8117	23.0428	23.3348	24.9239	24.4853	22.5899	23.9997			+	Tratamiento_1_Tratamiento_2	2	3	4	NaN	NaN	NaN	1	2	NaN	2	3	4	NaN	NaN	NaN	1	2	NaN	1.14453	-2.00033	-2.43373	0.331327	0.664916	0.804295	2.00427	2.66524	4.61716	A0A6J0AZX3	Acetyl-coenzyme A synthetase OS=Vicugna pacos OX=30538 GN=ACSS1 PE=3 SV=1
25.2032	26.7921	26.736	26.2438	22.663	NaN	18.8468	20.7549	25.059	23.2316	23.9011	24.0639	+		+	Control_Tratamiento_1;Tratamiento_1_Tratamiento_2	1	1	4	NaN	NaN	NaN	NaN	NaN	NaN	1	1	4	NaN	NaN	NaN	NaN	NaN	NaN	1.36573	-2.17991	-2.9238	0.895121	3.30895	2.0938	1.40031	5.48886	3.48946	A0A6I9IIY2	RPA-related protein RADX OS=Vicugna pacos OX=30538 GN=RADX PE=4 SV=1
25.184	25.5241	25.7221	25.4767	23.8526	25.0405	24.702	24.5317	24.6318	23.8653	24.3253	24.2741	+			Control_Tratamiento_1	3	1	4	NaN	NaN	NaN	1	1	NaN	3	1	4	NaN	NaN	NaN	1	1	NaN	1.93604	-1.2026	-4.41156	0.243511	-0.257588	-0.616691	1.14927	0.945014	2.44385	A0A6I9IGL8	H(+)-transporting two-sector ATPase OS=Vicugna pacos OX=30538 GN=ATP6V1A PE=3 SV=1
25.1636	26.3449	26.5899	26.0328	26.0977	25.2077	25.5387	25.6147	27.4284	26.7947	25.9728	26.732					NaN	NaN	3	2	1	1	4	7	NaN	NaN	NaN	3	2	1	1	4	6	NaN	0.501315	0.69914	1.14715	1.0607	1.11726	2.25712	0.337868	0.418119	0.817895	A0A6I9I7U6	Endoplasmin OS=Vicugna pacos OX=30538 GN=HSP90B1 PE=3 SV=1
25.1439	25.5374	25.6113	25.4309	25.5695	25.5577	25.2853	25.4708	26.321	25.6901	26.1044	26.0385					1	1	2	2	NaN	2	2	3	NaN	1	1	2	2	NaN	2	2	3	NaN	1.21408	0.607633	2.58379	1.28551	0.567686	2.74163	0.0819873	-0.0399469	-0.231942	A0A6J3ATI1	Sphingomyelin phosphodiesterase OS=Vicugna pacos OX=30538 GN=SMPD1 PE=3 SV=1
25.1364	25.2431	26.2869	25.5555	26.3458	25.9741	26.0922	26.1374	25.66	25.1769	25.0858	25.3076		+		Control_Tratamiento_2	1	NaN	2	2	1	NaN	2	2	NaN	1	NaN	2	2	1	NaN	2	2	NaN	0.239403	-0.247906	-0.607644	1.78023	-0.829782	-3.9665	0.691713	-0.581876	-1.51906	A0A6I9HWT0	Beta-hexosaminidase OS=Vicugna pacos OX=30538 GN=HEXB PE=3 SV=1
25.1327	25.531	26.1671	25.6103	24.3252	24.3167	23.7496	24.1305	25.0483	24.768	21.1402	23.6522			+	Tratamiento_1_Tratamiento_2	4	NaN	4	2	NaN	NaN	1	2	NaN	4	NaN	4	2	NaN	NaN	1	2	NaN	0.688622	-1.95807	-1.51303	0.138955	-0.478298	-0.375748	1.8466	1.47978	4.15206	A0A6J0B194	60 kDa heat shock protein, mitochondrial OS=Vicugna pacos OX=30538 GN=HSPD1 PE=3 SV=1
25.1177	26.7623	26.9036	26.2612	23.6702	23.694	23.0735	23.4792	25.9747	25.0442	24.2676	25.0955		+	+	Control_Tratamiento_2;Tratamiento_1_Tratamiento_2	1	1	4	NaN	NaN	NaN	1	2	NaN	1	1	3	NaN	NaN	NaN	1	2	NaN	0.703082	-1.1657	-1.54123	1.41098	1.61628	3.02905	1.99048	2.78198	4.57506	A0A6J3AKC5	Transitional endoplasmic reticulum ATPase OS=Vicugna pacos OX=30538 GN=VCP PE=3 SV=1
25.1151	25.1995	25.6775	25.3307	24.5773	24.791	24.4912	24.6198	24.5754	24.0963	25.0863	24.586			+	Tratamiento_1_Tratamiento_2	1	NaN	2	NaN	NaN	NaN	NaN	1	NaN	1	NaN	2	NaN	NaN	NaN	NaN	1	NaN	1.04357	-0.744687	-2.22156	0.0383344	-0.0338179	-0.112945	1.6499	0.710869	3.61823	A0A6I9I0A0	Saccharopine dehydrogenase-like oxidoreductase isoform X1 OS=Vicugna pacos OX=30538 GN=SCCPDH PE=4 SV=1
25.1145	24.5532	24.5007	24.7228	24.5761	26.7047	24.9832	25.4213	24.2756	23.9015	26.404	24.8604					2	1	1	1	1	NaN	NaN	1	NaN	2	1	1	1	1	NaN	NaN	1	NaN	0.0592877	0.137581	0.171179	0.214411	-0.560973	-0.551957	0.439911	-0.698554	-1.02536	A0A6J3AIY8	Zonadhesin OS=Vicugna pacos OX=30538 GN=ZAN PE=4 SV=1
25.0864	25.1322	26.688	25.6355	25.7346	24.7981	25.6653	25.3993	26.3256	26.6032	20.8266	24.5851					1	1	4	2	NaN	1	1	4	NaN	1	1	3	2	NaN	1	1	3	NaN	0.208122	-1.05038	-0.537761	0.160476	-0.814231	-0.427428	0.144566	0.23615	0.389348	A0A6I9HY85	Glutathione S-transferase OS=Vicugna pacos OX=30538 GN=LOC102527951 PE=3 SV=1
25.0342	25.9232	26.851	25.9361	25.9681	24.5578	26.7993	25.7751	25.2825	24.8205	25.0064	25.0365					1	2	9	3	1	1	3	4	1	1	2	7	3	1	1	3	4	1	0.764713	-0.899672	-1.66172	0.480483	-0.738635	-1.10601	0.0669893	0.161037	0.19205	A0A6J3B4B6	Junction plakoglobin OS=Vicugna pacos OX=30538 GN=JUP PE=3 SV=1
25.0288	25.3115	24.7936	25.0446	22.864	24.4	25.2594	24.1745	23.9435	23.4425	25.8407	24.4089					NaN	1	2	NaN	NaN	1	2	NaN	1	NaN	1	2	NaN	NaN	1	2	NaN	1	0.354693	-0.635735	-0.852682	0.0818606	0.23441	0.231608	0.535597	0.870145	1.21452	A0A6J0AAS2	Inositol-3-phosphate synthase 1 OS=Vicugna pacos OX=30538 GN=ISYNA1 PE=3 SV=1
25.0142	24.8206	26.0789	25.3046	25.3398	25.5131	25.0034	25.2854	25.8016	25.458	25.8917	25.7171					1	NaN	1	1	1	1	2	1	NaN	1	NaN	1	1	1	1	2	1	NaN	0.426765	0.412507	0.999041	1.0149	0.431643	2.16242	0.0151352	0.0191352	0.0456864	A0A6J0ATL8	Speriolin isoform X3 OS=Vicugna pacos OX=30538 GN=SPATC1 PE=4 SV=1
25.0065	25.3175	25.2773	25.2004	25.9358	26.4723	26.4939	26.3007	26.0763	25.55	27.1467	26.2577			+	Tratamiento_1_Tratamiento_2	1	1	2	1	1	1	3	4	1	1	1	2	1	1	1	3	4	1	1.03486	1.05726	2.20354	0.0286418	-0.0429522	-0.0852254	2.21979	-1.10021	-5.31433	A0A6J3BPG5	ceramidase OS=Vicugna pacos OX=30538 GN=ASAH1 PE=3 SV=1
24.9822	25.1796	26.1918	25.4512	24.1935	23.457	24.988	24.2128	23.1161	23.8762	22.2489	23.0804	+			Control_Tratamiento_1	3	1	4	1	NaN	1	NaN	3	NaN	3	1	4	1	NaN	1	NaN	3	NaN	1.77201	-2.37082	-3.94393	0.812097	-1.13245	-1.75488	1.0025	1.23837	2.13698	A0A6I9IFV7	Annexin OS=Vicugna pacos OX=30538 GN=ANXA1 PE=3 SV=1
24.9795	26.0774	26.3029	25.7866	24.7379	24.0415	25.1449	24.6414	25.8545	25.1964	26.1501	25.7337					2	2	4	2	NaN	1	2	2	1	2	2	4	2	NaN	1	2	2	1	0.0360936	-0.0529194	-0.106583	1.19935	1.09226	2.55171	1.03333	1.14518	2.20038	A0A6J3AVC6	NADH-cytochrome b5 reductase OS=Vicugna pacos OX=30538 GN=LOC102541202 PE=3 SV=1
24.8992	25.5635	25.0292	25.164	24.6148	25.6689	24.7273	25.0037	25.0297	24.1866	26.5277	25.248					NaN	NaN	2	1	1	1	1	1	1	NaN	NaN	2	1	1	1	1	1	1	0.039993	0.084006	0.117637	0.116636	0.244329	0.320724	0.153101	0.160323	0.40986	A0A6I9HYH4	Ras-related protein Rab-10 OS=Vicugna pacos OX=30538 GN=RAB10 PE=4 SV=1
24.8891	24.1526	26.4588	25.1668	25.1725	24.6502	23.8269	24.5499	25.2403	25.4828	NaN	25.3616					2	NaN	2	2	1	NaN	2	3	NaN	2	NaN	2	2	1	NaN	2	3	NaN	0.0759387	0.194684	0.22058	0.673237	0.811647	1.58012	0.322633	0.616964	0.786151	A0A6J2ZYR3	Triosephosphate isomerase OS=Vicugna pacos OX=30538 GN=TPI1 PE=3 SV=1
24.8813	25.642	26.3821	25.6351	22.5198	NaN	NaN	22.5198	23.805	23.3294	NaN	23.5672	+			Control_Tratamiento_1	NaN	1	2	NaN	NaN	NaN	1	1	NaN	NaN	1	2	NaN	NaN	NaN	1	1	NaN	1.41122	-2.06791	-3.52436	0	1.0474	0	0	3.1153	0	A0A6I9IH25	Alpha-galactosidase OS=Vicugna pacos OX=30538 GN=GLA PE=3 SV=1
24.8759	26.1348	26.1149	25.7085	25.8132	25.2947	24.1983	25.1021	26.3599	25.7811	25.4423	25.8611					5	4	9	3	2	1	5	11	2	4	3	7	3	2	1	4	8	2	0.111624	0.152566	0.308147	0.625211	0.75899	1.38951	0.406806	0.606424	0.958887	A0A6I9I9E4	Heat shock-related 70 kDa protein 2 OS=Vicugna pacos OX=30538 GN=HSPA2 PE=3 SV=1
24.8708	25.5569	25.8821	25.4366	23.8976	23.3825	23.5526	23.6109	24.4361	23.9419	24.0871	24.155	+		+	Control_Tratamiento_1;Tratamiento_1_Tratamiento_2	NaN	1	3	NaN	NaN	NaN	1	NaN	NaN	NaN	1	3	NaN	NaN	NaN	1	NaN	NaN	1.74036	-1.28159	-3.85775	1.21247	0.544124	2.58027	2.26188	1.82572	5.45962	A0A6I9IND9	Aldo-keto reductase family 1 member B1 OS=Vicugna pacos OX=30538 GN=LOC102540543 PE=3 SV=1
24.8353	25.9232	25.9752	25.5779	24.3628	23.211	23.727	23.7669	25.1754	24.8091	24.0574	24.6806			+	Tratamiento_1_Tratamiento_2	2	NaN	3	1	NaN	NaN	NaN	2	NaN	2	NaN	3	1	NaN	NaN	NaN	2	NaN	0.838822	-0.897295	-1.80769	0.910905	0.913665	1.95132	1.65398	1.81096	3.62882	A0A6J3B4F2	F-actin-capping protein subunit beta OS=Vicugna pacos OX=30538 GN=CAPZB PE=3 SV=1
24.8298	24.358	24.8052	24.6643	24.7419	26.5379	25.8041	25.6946	24.5005	24.1562	25.6765	24.7777					1	NaN	3	1	1	2	1	2	NaN	1	NaN	3	1	1	1	1	2	NaN	0.082701	0.11343	0.233816	0.588727	-0.916871	-1.3184	0.883207	-1.0303	-1.8959	A0A6I9HZS0	Lactadherin isoform X1 OS=Vicugna pacos OX=30538 GN=MFGE8 PE=4 SV=1
24.7754	25.8096	25.1025	25.2292	24.2225	24.8056	24.1407	24.3896	25.273	24.6924	25.1623	25.0426					2	NaN	1	NaN	NaN	NaN	NaN	1	NaN	2	NaN	1	NaN	NaN	NaN	NaN	1	NaN	0.203863	-0.186588	-0.528101	1.11757	0.653001	2.37645	1.06621	0.839589	2.2686	A0A6I9HV50	Pyruvate dehydrogenase E1 component subunit beta OS=Vicugna pacos OX=30538 GN=PDHB PE=4 SV=1
24.7501	25.6872	25.1141	25.1838	24.7534	24.7329	23.3247	24.2703	25.0499	25.5119	25.3575	25.3064					2	NaN	1	1	1	NaN	1	3	1	2	NaN	1	1	1	NaN	1	2	1	0.15007	0.122663	0.402597	0.987374	1.03613	2.10603	0.770652	0.913464	1.67337	A0A6J3A808	Izumo sperm-egg fusion protein 4 OS=Vicugna pacos OX=30538 GN=IZUMO4 PE=3 SV=1
24.7298	25.5213	25.4761	25.2424	23.162	NaN	24.1434	23.6527	25.0441	24.3275	24.2871	24.5529			+	Tratamiento_1_Tratamiento_2	4	1	5	NaN	NaN	3	1	4	NaN	4	1	4	NaN	NaN	3	1	3	NaN	0.905296	-0.689487	-1.94008	0.795913	0.900234	1.85901	1.31398	1.58972	3.22143	A0A6J3BDP1	Histone H3.1-like OS=Vicugna pacos OX=30538 GN=LOC102537048 PE=3 SV=1
24.7217	25.0513	25.434	25.069	24.8852	25.1476	24.6008	24.8779	23.7593	24.586	22.8652	23.7368					1	NaN	2	2	1	NaN	NaN	1	NaN	1	NaN	2	2	1	NaN	NaN	1	NaN	1.1648	-1.33219	-2.47712	1.02764	-1.14104	-2.18865	0.299244	0.19115	0.736915	A0A6J3B9D2	Brain-specific serine protease 4 OS=Vicugna pacos OX=30538 GN=PRSS22 PE=4 SV=1
24.6958	25.1839	25.9227	25.2675	26.767	28.1708	27.0644	27.3341	27.1409	26.8161	27.2182	27.0584	+		+	Control_Tratamiento_1;Tratamiento_1_Tratamiento_2	1	NaN	3	4	3	4	6	7	1	1	NaN	3	3	2	3	5	5	1	2.046	1.79093	4.74637	0.245105	-0.275679	-0.620196	1.68655	-2.06661	-3.7141	A0A6I9IGK9	Renin receptor OS=Vicugna pacos OX=30538 GN=ATP6AP2 PE=4 SV=1
24.688	25.1814	24.2448	24.7047	23.6518	24.2326	23.4448	23.7764	24.8546	24.3455	22.8318	24.0106					1	NaN	NaN	NaN	NaN	NaN	NaN	2	NaN	1	NaN	NaN	NaN	NaN	NaN	NaN	2	NaN	0.449135	-0.694061	-1.04376	0.132299	0.234258	0.359499	1.21553	0.928319	2.58694	A0A6I9HWT3	protein deglycase OS=Vicugna pacos OX=30538 GN=PARK7 PE=3 SV=1
24.6845	24.96	24.7222	24.7889	24.3264	25.9834	24.7827	25.0308	24.2197	24.2391	23.5406	23.9998	+			Control_Tratamiento_1	NaN	1	1	NaN	2	NaN	1	2	NaN	NaN	1	1	NaN	1	NaN	1	1	NaN	1.4897	-0.78908	-3.21669	0.8813	-1.03104	-1.8921	0.183918	-0.241964	-0.482357	A0A6I9I240	ATP synthase subunit O, mitochondrial OS=Vicugna pacos OX=30538 GN=LOC102529373 PE=3 SV=1
24.6798	25.2393	24.9776	24.9656	22.7381	23.8395	24.1584	23.5787	24.5854	24.0258	24.3947	24.3353			+	Tratamiento_1_Tratamiento_2	NaN	NaN	1	NaN	NaN	NaN	1	2	NaN	NaN	NaN	1	NaN	NaN	NaN	1	2	NaN	1.28266	-0.630293	-2.73525	0.755086	0.756614	1.64286	1.40605	1.38691	3.01749	A0A6J3A6K6	V-type proton ATPase subunit E 2 OS=Vicugna pacos OX=30538 GN=ATP6V1E2 PE=3 SV=1
24.6775	25.9604	25.186	25.2746	23.7362	24.6512	24.7123	24.3666	23.8367	22.9529	25.7921	24.1939					NaN	1	2	1	NaN	1	NaN	NaN	1	NaN	1	2	1	NaN	1	NaN	NaN	1	0.516622	-1.08076	-1.17727	0.0672162	-0.172677	-0.19266	0.864398	0.908086	1.85844	A0A6J3BQ45	alpha-mannosidase OS=Vicugna pacos OX=30538 GN=MAN2C1 PE=3 SV=1
24.6663	25.1742	24.1587	24.6664	23.0044	23.233	23.941	23.3928	23.5378	22.4709	24.8221	23.6103			+	Tratamiento_1_Tratamiento_2	NaN	1	3	NaN	NaN	NaN	NaN	1	NaN	NaN	1	3	NaN	NaN	NaN	NaN	1	NaN	0.644345	-1.05613	-1.42678	0.106619	0.217451	0.295504	1.45424	1.27358	3.13142	A0A6J3B9Z4	Serpin B6 OS=Vicugna pacos OX=30538 GN=SERPINB6 PE=3 SV=1
24.6561	24.0379	24.3733	24.3558	24.989	26.0552	25.1875	25.4106	23.5921	24.5697	23.8113	23.991		+	+	Control_Tratamiento_2;Tratamiento_1_Tratamiento_2	1	NaN	1	1	1	1	NaN	2	NaN	1	NaN	1	1	1	1	NaN	2	NaN	0.454514	-0.364737	-1.05448	1.48922	-1.41954	-3.21555	1.32395	-1.05481	-2.82824	A0A6I9I7J4	Glutathione peroxidase OS=Vicugna pacos OX=30538 GN=GPX3 PE=3 SV=1
24.6344	24.1925	23.9487	24.2585	23.7917	26.0302	24.6081	24.81	22.3861	23.0418	25.3864	23.6048					1	NaN	2	NaN	1	NaN	NaN	1	NaN	1	NaN	2	NaN	1	NaN	NaN	1	NaN	0.282411	-0.653783	-0.701066	0.464812	-1.20526	-1.07495	0.332196	-0.55148	-0.806105	A0A6I9I8L6	Peroxiredoxin-2 OS=Vicugna pacos OX=30538 GN=PRDX2 PE=3 SV=1
24.5964	26.2613	26.1478	25.6685	23.3064	22.8657	21.8611	22.6777	23.9781	22.6969	22.363	23.0127	+		+	Control_Tratamiento_1;Tratamiento_1_Tratamiento_2	1	NaN	6	NaN	NaN	NaN	NaN	NaN	NaN	1	NaN	6	NaN	NaN	NaN	NaN	NaN	NaN	1.66039	-2.65584	-3.64552	0.197493	0.334908	0.513583	1.91731	2.99075	4.35627	A0A6J2ZZ37	Alpha-2-macroglobulin-like protein 1 OS=Vicugna pacos OX=30538 GN=A2ML1 PE=3 SV=1
24.5384	24.3624	26.8116	25.2375	24.4231	20.744	23.7291	22.9654	25.5463	26.1691	23.1381	24.9512					1	NaN	1	1	NaN	NaN	NaN	1	NaN	1	NaN	1	1	NaN	NaN	NaN	1	NaN	0.0833963	-0.286297	-0.235641	0.61073	1.98576	1.3613	0.758799	2.27206	1.65013	A0A6I9I6P7	Cadherin-1 isoform X1 OS=Vicugna pacos OX=30538 GN=LOC102539658 PE=4 SV=1
24.4985	25.6567	25.2331	25.1294	23.8457	24.0513	23.1124	23.6698	23.942	23.1693	23.6237	23.5783	+		+	Control_Tratamiento_1;Tratamiento_1_Tratamiento_2	2	1	1	1	1	NaN	1	1	NaN	2	1	1	1	1	NaN	1	1	NaN	1.72689	-1.55113	-3.82146	0.0898254	-0.0915209	-0.252419	1.52369	1.45961	3.29962	A0A6I9I2A9	F-actin-capping protein subunit alpha OS=Vicugna pacos OX=30538 GN=CAPZA3 PE=3 SV=1
24.487	24.8316	25.9597	25.0928	23.6775	21.909	22.6637	22.7501	25.711	25.4816	NaN	25.5963		+	+	Control_Tratamiento_2;Tratamiento_1_Tratamiento_2	1	1	3	NaN	NaN	NaN	2	1	NaN	1	1	2	NaN	NaN	NaN	1	1	NaN	0.347269	0.503547	0.867479	1.62691	2.84626	4.26766	1.58534	2.34272	3.45309	A0A6J3AJ24	Sperm acrosome-associated protein 9 OS=Vicugna pacos OX=30538 GN=SPACA9 PE=4 SV=1
24.4822	26.1562	24.6621	25.1002	24.0872	24.1784	24.4982	24.2546	24.3219	22.7733	25.5483	24.2145					2	NaN	2	1	NaN	1	1	1	NaN	2	NaN	2	1	NaN	1	1	1	NaN	0.38779	-0.885723	-0.920378	0.0163982	-0.0401618	-0.0494308	0.708323	0.845561	1.55145	A0A6I9IFT7	L-lactate dehydrogenase OS=Vicugna pacos OX=30538 GN=LOC102531471 PE=3 SV=1
24.4642	24.5965	24.6191	24.5599	NaN	NaN	NaN	#DIV/0!	NaN	NaN	NaN	#DIV/0!					1	NaN	2	NaN	NaN	NaN	NaN	NaN	NaN	1	NaN	2	NaN	NaN	NaN	NaN	NaN	NaN	0	NaN	0	NaN	0	NaN	0	NaN	0	A0A6J3BPV2	Serpin B4 OS=Vicugna pacos OX=30538 GN=LOC102537568 PE=3 SV=1
24.3712	26.5423	24.1985	25.0373	24.5215	24.8028	25.0674	24.7972	24.6497	23.7344	27.2421	25.2087					6	12	17	8	4	8	11	18	5	4	6	7	4	2	5	5	8	2	0.0452921	0.171378	0.132529	0.14374	0.411453	0.387351	0.113003	0.240075	0.311616	A0A6I9I9T5	Tubulin alpha chain OS=Vicugna pacos OX=30538 GN=LOC102532857 PE=3 SV=1
24.3461	25.9965	25.9415	25.428	23.2788	21.9751	22.9616	22.7385	24.3698	23.5055	23.8225	23.8993			+	Tratamiento_1_Tratamiento_2	2	1	4	1	1	NaN	1	2	NaN	2	1	4	1	1	NaN	1	2	NaN	1.20318	-1.52877	-2.56005	1.1695	1.16073	2.4872	1.80061	2.68951	4.02288	A0A6I9HWJ3	ADP/ATP translocase OS=Vicugna pacos OX=30538 GN=SLC25A4 PE=3 SV=1
24.2785	25.847	26.1707	25.4321	NaN	NaN	NaN	#DIV/0!	25.1571	24.6131	21.1486	23.6396					NaN	1	3	NaN	NaN	NaN	1	2	NaN	NaN	1	3	NaN	NaN	NaN	1	2	NaN	0.576478	-1.79246	-1.29449	0	NaN	0	0	NaN	0	A0A6I9IH07	Proteasome subunit alpha type OS=Vicugna pacos OX=30538 GN=PSMA6 PE=3 SV=1
24.2629	25.7494	25.6997	25.2373	24.8564	24.7823	23.797	24.4786	25.5165	25.1857	24.9345	25.2122					2	1	5	1	NaN	NaN	1	6	NaN	2	1	5	1	NaN	NaN	1	6	NaN	0.0161445	-0.0251064	-0.0486795	0.898688	0.733663	1.92684	0.56648	0.758769	1.27496	A0A6I9I7T3	Stress-70 protein, mitochondrial OS=Vicugna pacos OX=30538 GN=HSPA9 PE=3 SV=1
24.2568	24.5878	23.7567	24.2004	23.9266	24.0953	23.9857	24.0025	24.865	23.6481	24.9703	24.4945					NaN	1	1	NaN	NaN	NaN	NaN	2	NaN	NaN	1	1	NaN	NaN	NaN	NaN	2	NaN	0.236958	0.294032	0.602246	0.503626	0.491945	1.1517	0.330555	0.197913	0.802687	A0A6J0AXL3	10 kDa heat shock protein, mitochondrial OS=Vicugna pacos OX=30538 GN=LOC102539631 PE=3 SV=1
24.2401	24.4234	25.1163	24.5933	25.2397	24.9425	23.7197	24.634	24.4163	24.0047	23.696	24.039					1	1	3	2	NaN	NaN	NaN	3	NaN	1	1	3	2	NaN	NaN	NaN	3	NaN	0.751823	-0.554281	-1.63647	0.511472	-0.59498	-1.16714	0.0254232	-0.0406996	-0.0759026	A0A6J0AEK6	Beta-galactosidase OS=Vicugna pacos OX=30538 GN=LOC102543442 PE=3 SV=1
24.2268	24.4561	24.6566	24.4465	24.1642	24.957	24.6883	24.6032	21.3448	23.291	22.11	22.2486	+	+		Control_Tratamiento_1;Control_Tratamiento_2	NaN	1	1	NaN	NaN	NaN	NaN	NaN	NaN	NaN	1	1	NaN	NaN	NaN	NaN	NaN	NaN	1.71605	-2.19789	-3.79242	1.73631	-2.35459	-3.84683	0.233195	-0.156693	-0.593916	A0A6I9ISD7	Phosphoglycerate kinase OS=Vicugna pacos OX=30538 GN=PGK1 PE=3 SV=1
24.2159	24.6528	24.24	24.3696	21.9914	19.8085	23.5562	21.7854	23.0739	22.524	23.4767	23.0249	+			Control_Tratamiento_1	1	NaN	2	NaN	NaN	NaN	NaN	1	NaN	1	NaN	2	NaN	NaN	NaN	NaN	1	NaN	1.90913	-1.34472	-4.3323	0.480176	1.23948	1.1054	1.10879	2.5842	2.3579	A0A6I9IFK4	Aspartate aminotransferase OS=Vicugna pacos OX=30538 GN=GOT1 PE=3 SV=1
24.2101	25.2653	24.7327	24.736	NaN	18.8495	25.0738	21.9616	24.4824	24.0388	23.6122	24.0445					1	1	2	NaN	NaN	1	1	2	NaN	1	1	2	NaN	NaN	1	1	2	NaN	0.810375	-0.691577	-1.75148	0.357154	2.08276	0.889227	0.49036	2.77434	1.17919	A0A6J3AJF2	NADH dehydrogenase [ubiquinone] 1 alpha subcomplex subunit 10, mitochondrial OS=Vicugna pacos OX=30538 GN=NDUFA10 PE=3 SV=1
24.2099	25.1633	25.4731	24.9488	20.4684	22.1561	NaN	21.3122	22.7924	22.4562	21.1751	22.1412	+		+	Control_Tratamiento_1;Tratamiento_1_Tratamiento_2	NaN	NaN	4	NaN	NaN	NaN	NaN	NaN	NaN	NaN	NaN	4	NaN	NaN	NaN	NaN	NaN	NaN	1.96956	-2.80753	-4.51172	0.374249	0.828981	0.926719	1.70358	3.63651	4.55862	A0A6J3AH88	Aspartyl aminopeptidase OS=Vicugna pacos OX=30538 GN=DNPEP PE=3 SV=1
24.2093	25.8591	25.0832	25.0505	23.3573	23.7633	22.291	23.1372	23.0401	21.9608	24.1575	23.0528			+	Tratamiento_1_Tratamiento_2	1	1	1	NaN	NaN	NaN	1	NaN	NaN	1	1	1	NaN	NaN	NaN	1	NaN	NaN	1.18396	-1.9977	-2.51839	0.0370841	-0.0843798	-0.109399	1.37838	1.91332	2.95304	A0A6I9INV7	Short-chain dehydrogenase/reductase family 9C member 7 isoform X1 OS=Vicugna pacos OX=30538 GN=SDR9C7 PE=3 SV=1
24.1863	24.3186	25.2505	24.5851	22.7636	NaN	22.1842	22.4739	25.0998	24.4554	21.066	23.5404			+	Tratamiento_1_Tratamiento_2	NaN	NaN	NaN	NaN	NaN	NaN	NaN	2	NaN	NaN	NaN	NaN	NaN	NaN	NaN	NaN	2	NaN	0.332458	-1.04473	-0.806651	0.252189	1.06646	0.654458	1.65407	2.11119	4.36899	A0A6I9INM6	ATP synthase subunit b OS=Vicugna pacos OX=30538 GN=ATP5PB PE=3 SV=1
24.1412	25.8261	25.8072	25.2582	24.4339	22.6525	22.2998	23.1287	25.7566	25.6244	24.1045	25.1618					NaN	1	3	NaN	NaN	NaN	1	4	NaN	NaN	1	2	NaN	NaN	NaN	1	2	NaN	0.0426344	-0.096309	-0.125079	1.12907	2.03312	2.40083	1.1577	2.12943	2.46188	P67816	Hemoglobin subunit alpha OS=Vicugna pacos OX=30538 GN=HBA PE=1 SV=1
24.0946	27.1686	25.2243	25.4958	23.1652	24.5278	23.4459	23.713	26.0272	24.1499	25.4431	25.2067					1	1	3	NaN	1	NaN	NaN	NaN	NaN	1	1	3	NaN	1	NaN	NaN	NaN	NaN	0.0981871	-0.289137	-0.274001	1.01159	1.49376	2.15562	0.836166	1.7829	1.80243	A0A6J0ALH9	Lon protease homolog, mitochondrial OS=Vicugna pacos OX=30538 GN=LONP1 PE=3 SV=1
24.0894	21.8382	23.608	23.1785	25.6869	27.2769	26.2381	26.4006	24.6941	25.4821	26.0515	25.4092	+		+	Control_Tratamiento_1;Tratamiento_1_Tratamiento_2	NaN	NaN	1	2	2	2	1	3	1	NaN	NaN	1	2	2	2	1	3	1	1.32277	2.23073	2.82555	0.74603	-0.991402	-1.62513	1.75268	-3.22213	-3.89114	A0A6J3AIF9	Endoplasmic reticulum resident protein 44 OS=Vicugna pacos OX=30538 GN=ERP44 PE=4 SV=1
24.0735	22.9521	24.1961	23.7406	24.2008	26.1017	25.0093	25.1039	22.0731	24.0502	23.7523	23.2919					1	NaN	1	NaN	NaN	1	NaN	1	NaN	1	NaN	1	NaN	NaN	1	NaN	1	NaN	0.241924	-0.448682	-0.6132	1.03027	-1.81207	-2.19408	0.940138	-1.36339	-2.01015	A0A6I9IGE7	Sperm surface protein Sp17 OS=Vicugna pacos OX=30538 GN=SPA17 PE=4 SV=1
24.054	25.0355	25.5829	24.8908	25.6292	25.8547	25.9719	25.8186	26.1047	25.813	24.6172	25.5116					1	NaN	3	1	1	NaN	2	4	NaN	1	NaN	3	1	1	NaN	2	4	NaN	0.413803	0.62084	0.972992	0.2627	-0.306938	-0.658597	0.946897	-0.927778	-2.02381	A0A6I9I8Y7	Alpha-mannosidase OS=Vicugna pacos OX=30538 GN=MAN2B1 PE=3 SV=1
24.0375	25.928	25.7119	25.2258	24.7387	22.4887	24.9336	24.0537	25.7828	25.3243	25.0804	25.3958					NaN	NaN	3	NaN	NaN	NaN	2	4	NaN	NaN	NaN	3	NaN	NaN	NaN	2	3	NaN	0.0962675	0.170024	0.26907	0.761175	1.34215	1.65478	0.522424	1.17212	1.18867	A0A6J3BLJ5	Cytochrome c1, heme protein, mitochondrial OS=Vicugna pacos OX=30538 GN=LOC102536999 PE=3 SV=1
23.9902	25.259	24.4126	24.5539	22.0002	NaN	21.7771	21.8886	22.3528	21.3281	23.3387	22.3399	+		+	Control_Tratamiento_1;Tratamiento_1_Tratamiento_2	NaN	1	1	NaN	NaN	NaN	NaN	NaN	NaN	NaN	1	1	NaN	NaN	NaN	NaN	NaN	NaN	1.4864	-2.21404	-3.20873	0.227878	0.451193	0.59842	1.91675	2.66523	5.45336	A0A6J2ZY26	Isobutyryl-CoA dehydrogenase, mitochondrial isoform X1 OS=Vicugna pacos OX=30538 GN=ACAD8 PE=3 SV=1
23.9477	22.6467	22.7113	23.1019	23.1684	NaN	21.5655	22.3669	NaN	18.114	NaN	18.114					NaN	NaN	2	NaN	NaN	NaN	NaN	NaN	NaN	NaN	NaN	2	NaN	NaN	NaN	NaN	NaN	NaN	0	-4.98786	0	0	-4.25292	0	0.365591	0.734938	0.907748	A0A6I9I4K4	Annexin OS=Vicugna pacos OX=30538 GN=ANXA4 PE=3 SV=1
23.9431	24.6068	24.6351	24.395	23.8081	23.158	22.2492	23.0718	24.875	24.2411	23.178	24.098					2	NaN	NaN	NaN	NaN	NaN	NaN	3	NaN	2	NaN	NaN	NaN	NaN	NaN	NaN	3	NaN	0.211592	-0.296951	-0.545603	0.697714	1.02627	1.53076	1.22963	1.32322	2.61781	A0A6I9IA48	NADH-ubiquinone oxidoreductase 75 kDa subunit, mitochondrial OS=Vicugna pacos OX=30538 GN=NDUFS1 PE=3 SV=1
23.9211	25.6576	25.159	24.9126	23.0047	20.883	21.7409	21.8762	24.7619	24.0343	24.2233	24.3398		+	+	Control_Tratamiento_2;Tratamiento_1_Tratamiento_2	NaN	NaN	2	NaN	NaN	NaN	NaN	NaN	NaN	NaN	NaN	2	NaN	NaN	NaN	NaN	NaN	NaN	0.438307	-0.572739	-1.02215	1.70733	2.4636	3.76915	1.71038	3.03634	3.77729	A0A6I9IFQ7	Proteasome subunit alpha type OS=Vicugna pacos OX=30538 GN=PSMA1 PE=3 SV=1
23.898	25.1945	26.0836	25.0587	23.7115	NaN	23.5291	23.6203	25.6135	25.112	22.7003	24.4753					NaN	NaN	2	NaN	NaN	NaN	NaN	4	NaN	NaN	NaN	2	NaN	NaN	NaN	NaN	4	NaN	0.204727	-0.583378	-0.530063	0.287807	0.85499	0.735239	0.74843	1.43837	1.74974	A0A6I9IQW3	Outer dense fiber protein 3 isoform X1 OS=Vicugna pacos OX=30538 GN=ODF3 PE=4 SV=1
23.8908	23.874	24.2582	24.0077	22.8337	22.9544	23.5008	23.0963	22.6028	22.273	23.2528	22.7095	+		+	Control_Tratamiento_1;Tratamiento_1_Tratamiento_2	NaN	NaN	1	NaN	NaN	NaN	NaN	2	NaN	NaN	NaN	1	NaN	NaN	NaN	NaN	2	NaN	1.84047	-1.29811	-4.13467	0.474426	-0.386734	-1.09402	1.71502	0.911378	3.78967	A0A6J0AQR1	Cullin-3 isoform X1 OS=Vicugna pacos OX=30538 GN=CUL3 PE=3 SV=1
23.8748	25.5596	25.1234	24.8526	24.9612	23.6011	23.7736	24.112	25.9639	25.504	25.1166	25.5282		+		Control_Tratamiento_2	1	1	2	1	NaN	NaN	1	3	NaN	1	1	2	1	NaN	NaN	1	3	NaN	0.530248	0.675596	1.20403	1.34423	1.41622	2.87444	0.487326	0.740622	1.11954	A0A6I9I7C8	N-acetylglucosamine-1-phosphotransferase subunit gamma OS=Vicugna pacos OX=30538 GN=GNPTG PE=4 SV=1
23.8431	25.0854	24.988	24.6388	25.7385	26.4045	25.0809	25.7413	25.124	24.5984	24.8489	24.8571					NaN	NaN	3	3	2	NaN	2	2	NaN	NaN	NaN	3	3	2	NaN	2	2	NaN	0.196532	0.218239	0.511387	1.00917	-0.884231	-2.15065	0.933126	-1.10247	-1.99601	A0A6I9INK6	Neutral alpha-glucosidase AB isoform X1 OS=Vicugna pacos OX=30538 GN=GANAB PE=3 SV=1
23.8122	25.7596	25.7505	25.1074	21.692	NaN	20.9643	21.3282	24.6385	24.0856	23.2951	24.0064		+	+	Control_Tratamiento_2;Tratamiento_1_Tratamiento_2	1	1	1	NaN	NaN	NaN	1	2	NaN	1	1	1	NaN	NaN	NaN	1	2	NaN	0.659678	-1.10104	-1.45664	1.73563	2.6782	4.68484	1.63557	3.77924	4.29977	A0A6I9IS56	Proteasome subunit beta OS=Vicugna pacos OX=30538 GN=PSMB6 PE=3 SV=1
23.7844	24.6337	23.1154	23.8445	21.5375	NaN	20.2257	20.8816	23.1402	22.5976	21.9379	22.5586			+	Tratamiento_1_Tratamiento_2	1	NaN	2	NaN	NaN	NaN	NaN	NaN	NaN	1	NaN	2	NaN	NaN	NaN	NaN	NaN	NaN	1.07902	-1.28593	-2.29535	1.06728	1.67701	2.527	1.54044	2.96294	3.95698	A0A6I9I693	Adenosylhomocysteinase OS=Vicugna pacos OX=30538 GN=AHCY PE=3 SV=1
23.7818	25.5476	25.196	24.8418	24.3972	22.9177	24.0579	23.7909	26.0734	25.4473	25.1327	25.5511		+		Control_Tratamiento_2	1	NaN	1	NaN	NaN	NaN	1	1	NaN	1	NaN	1	NaN	NaN	NaN	1	1	NaN	0.51287	0.709337	1.1699	1.54272	1.76021	3.34657	0.681458	1.05088	1.49907	A0A6I9IBK7	Calreticulin OS=Vicugna pacos OX=30538 GN=CALR PE=3 SV=1
23.7783	25.5758	25.4035	24.9192	24.0743	22.598	23.1067	23.2597	25.4142	24.7077	25.0599	25.0606		+		Control_Tratamiento_2	1	NaN	1	1	NaN	NaN	1	1	NaN	1	NaN	1	1	NaN	NaN	1	1	NaN	0.0822754	0.14145	0.232698	1.70496	1.80097	3.76286	1.0868	1.65952	2.31164	A0A6I9I2I0	Arginase OS=Vicugna pacos OX=30538 GN=ARG1 PE=3 SV=1
23.7705	23.2084	26.5788	24.5192	23.2391	NaN	NaN	23.2391	21.5306	24.0354	18.203	21.2563					4	3	8	8	NaN	4	6	6	3	4	3	7	7	NaN	4	4	5	3	0.755545	-3.26291	-1.64375	0	-1.98281	0	0	1.28009	0	A0A6I9IUK6	Keratin, type I cytoskeletal 15 isoform X1 OS=Vicugna pacos OX=30538 GN=LOC102528247 PE=3 SV=1
23.7574	24.8234	24.7775	24.4528	23.5501	23.9751	22.592	23.3724	23.45	23.1652	23.7025	23.4392					1	1	3	NaN	NaN	NaN	NaN	1	NaN	1	1	3	NaN	NaN	NaN	NaN	1	NaN	1.24894	-1.01354	-2.66033	0.052621	0.066885	0.152889	0.941057	1.08042	2.01201	A0A6I9ICN7	4-trimethylaminobutyraldehyde dehydrogenase OS=Vicugna pacos OX=30538 GN=ALDH9A1 PE=3 SV=1
23.7507	24.6041	24.9304	24.4284	23.596	22.2054	22.7312	22.8442	23.6609	23.8145	21.3952	22.9569			+	Tratamiento_1_Tratamiento_2	NaN	NaN	1	NaN	NaN	NaN	1	2	NaN	NaN	NaN	1	NaN	NaN	NaN	1	2	NaN	0.792348	-1.4715	-1.71598	0.0436384	0.112665	0.127898	1.37781	1.58416	2.95171	A0A6I9I5E7	Radial spoke head protein 9 homolog isoform X1 OS=Vicugna pacos OX=30538 GN=RSPH9 PE=4 SV=1
23.7497	24.4312	24.4057	24.1955	24.5677	24.6621	22.9022	24.044	25.8174	25.5127	24.8869	25.4057	+			Control_Tratamiento_1	1	NaN	2	1	NaN	NaN	1	4	1	1	NaN	1	1	NaN	NaN	1	3	1	1.57465	1.21016	3.42618	1.00808	1.36166	2.14842	0.0877141	0.151499	0.246927	A0A6I9IQZ2	V-type proton ATPase subunit S1 OS=Vicugna pacos OX=30538 GN=ATP6AP1 PE=3 SV=1
23.7354	24.7114	24.6481	24.365	23.4151	24.0959	23.134	23.5483	23.0533	22.5663	23.3636	22.9944	+			Control_Tratamiento_1	NaN	NaN	2	1	NaN	NaN	NaN	1	NaN	NaN	NaN	2	1	NaN	NaN	NaN	1	NaN	1.60418	-1.37055	-3.50079	0.684752	-0.553928	-1.50549	0.895091	0.816619	1.91965	A0A6I9ILB3	Amine oxidase OS=Vicugna pacos OX=30538 GN=MAOA PE=3 SV=1
23.7278	24.1004	25.1413	24.3232	23.7892	23.7198	23.3077	23.6056	24.8158	25.2163	24.6042	24.8788		+		Control_Tratamiento_2	2	1	1	2	NaN	NaN	2	2	1	2	1	1	2	NaN	NaN	2	2	1	0.5329	0.555629	1.20924	2.25586	1.27317	5.43865	0.732411	0.717541	1.59849	A0A6I9IE12	Direct IAP-binding protein with low pI OS=Vicugna pacos OX=30538 GN=DIABLO PE=4 SV=1
23.7165	24.6873	23.4596	23.9545	24.044	NaN	23.8745	23.9593	23.0265	23.0005	25.1105	23.7125					1	2	5	2	1	2	3	6	1	1	2	4	2	1	2	2	5	1	0.110489	-0.242013	-0.305289	0.0954457	-0.246799	-0.272808	0.00315014	-0.00478586	-0.00983176	A0A6I9IRH4	LOW QUALITY PROTEIN: keratin, type I cytoskeletal 19 OS=Vicugna pacos OX=30538 GN=KRT19 PE=3 SV=1
23.7105	25.2665	23.9961	24.3244	24.6566	25.3466	24.1698	24.7243	24.8167	23.9514	25.8626	24.8769					NaN	NaN	1	NaN	1	NaN	NaN	1	NaN	NaN	NaN	1	NaN	1	NaN	NaN	1	NaN	0.308337	0.552544	0.756132	0.0831158	0.152568	0.234905	0.272924	-0.399976	-0.680694	A0A6I9ID55	Nucleobindin-2 isoform X1 OS=Vicugna pacos OX=30538 GN=NUCB2 PE=3 SV=1
23.7074	24.9932	23.8	24.1669	27.0038	27.527	26.8037	27.1115	22.8624	20.9098	24.7205	22.8309		+	+	Control_Tratamiento_2;Tratamiento_1_Tratamiento_2	NaN	NaN	NaN	4	2	3	NaN	NaN	NaN	NaN	NaN	NaN	3	2	3	NaN	NaN	NaN	0.495932	-1.336	-1.13653	1.72567	-4.28062	-3.81819	2.49083	-2.94462	-6.30777	A0A6I9IGD9	Antithrombin-III OS=Vicugna pacos OX=30538 GN=SERPINC1 PE=3 SV=1
23.6904	25.3691	25.0511	24.7035	23.2312	22.1659	21.9112	22.4361	24.3122	23.9388	24.5884	24.2798		+	+	Control_Tratamiento_2;Tratamiento_1_Tratamiento_2	1	1	2	1	NaN	NaN	1	1	NaN	1	1	2	1	NaN	NaN	1	1	NaN	0.316377	-0.423754	-0.773043	1.84031	1.84369	4.13422	1.58959	2.26744	3.46382	A0A6J3AHU2	Sperm-associated antigen 6 OS=Vicugna pacos OX=30538 GN=SPAG6 PE=4 SV=1
23.6862	24.757	25.0732	24.5055	22.6762	21.2561	23.0791	22.3371	23.8239	23.6694	21.5765	23.0233			+	Tratamiento_1_Tratamiento_2	NaN	NaN	2	NaN	NaN	NaN	NaN	NaN	NaN	NaN	NaN	2	NaN	NaN	NaN	NaN	NaN	NaN	0.819658	-1.48221	-1.7698	0.30672	0.686144	0.752723	1.45107	2.16836	3.12386	A0A6I9I9Z1	Proteasome subunit alpha type OS=Vicugna pacos OX=30538 GN=PSMA8 PE=3 SV=1
23.6598	25.0271	24.7563	24.4811	22.6733	NaN	23.1917	22.9325	24.0332	24.135	24.8424	24.3369		+		Control_Tratamiento_2	NaN	NaN	1	NaN	NaN	NaN	1	2	NaN	NaN	NaN	1	NaN	NaN	NaN	1	2	NaN	0.1063	-0.144213	-0.294696	1.46046	1.40439	3.68499	1.1327	1.5486	2.70183	A0A6I9IKL2	Cilia- and flagella-associated protein 20 OS=Vicugna pacos OX=30538 GN=CFAP20 PE=4 SV=1
23.6186	23.6526	23.8764	23.7159	21.2994	24.2651	25.5765	23.7137	23.5719	23.4506	25.9395	24.3207					NaN	NaN	2	NaN	NaN	1	1	2	1	NaN	NaN	2	NaN	NaN	1	1	2	1	0.302047	0.604815	0.742848	0.150667	0.606971	0.404031	0.000554462	0.00215658	0.00170118	A0A6J0B1K0	Complement component 1 Q subcomponent-binding protein, mitochondrial OS=Vicugna pacos OX=30538 GN=C1QBP PE=3 SV=1
23.5638	25.0074	25.3461	24.6391	24.4005	23.8136	23.9463	24.0535	25.2954	24.5826	23.7058	24.5279					NaN	1	5	1	NaN	NaN	2	5	NaN	NaN	1	5	1	NaN	NaN	2	4	NaN	0.0536341	-0.111172	-0.155682	0.408683	0.474455	0.962673	0.436809	0.585627	1.01915	A0A6J0B262	Clathrin heavy chain OS=Vicugna pacos OX=30538 GN=CLTC PE=3 SV=1
23.5572	22.3247	25.3111	23.731	18.6671	NaN	NaN	18.6671	21.96	23.2337	NaN	22.5968					NaN	NaN	3	NaN	NaN	NaN	NaN	1	NaN	NaN	NaN	3	NaN	NaN	NaN	NaN	1	NaN	0.377263	-1.13414	-0.933317	0	3.92974	0	0	5.06388	0	A0A6J3A013	peptidylprolyl isomerase OS=Vicugna pacos OX=30538 GN=FKBP4 PE=4 SV=1
23.5477	24.9873	25.024	24.5197	22.9117	22.6287	22.0418	22.5274	24.3881	24.0844	24.0522	24.1749		+	+	Control_Tratamiento_2;Tratamiento_1_Tratamiento_2	1	1	3	NaN	NaN	NaN	1	2	NaN	1	1	2	NaN	NaN	NaN	1	2	NaN	0.278491	-0.344755	-0.692664	2.39348	1.6475	5.93468	1.65286	1.99226	3.62591	A0A6I9INH5	Pyruvate dehydrogenase E1 component subunit alpha OS=Vicugna pacos OX=30538 GN=PDHA1 PE=4 SV=1
23.5433	23.9896	24.0607	23.8645	24.7608	25.0132	23.2991	24.3577	24.2867	24.7599	24.8611	24.6359	+			Control_Tratamiento_1	NaN	NaN	1	2	NaN	NaN	1	2	NaN	NaN	NaN	1	2	NaN	NaN	1	2	NaN	1.48906	0.771381	3.21516	0.189059	0.278186	0.49423	0.369651	-0.493196	-0.883392	A0A6J3AEY8	Protein disulfide-isomerase OS=Vicugna pacos OX=30538 GN=P4HB PE=3 SV=1
23.5321	25.0028	23.9853	24.1734	23.4989	24.1156	23.1733	23.5959	24.1094	23.3183	24.1548	23.8608					NaN	NaN	2	NaN	NaN	NaN	NaN	1	NaN	NaN	NaN	2	NaN	NaN	NaN	NaN	1	NaN	0.240314	-0.312558	-0.609652	0.274374	0.264922	0.683815	0.487998	0.57748	1.12087	A0A6I9IP65	Glutathione peroxidase OS=Vicugna pacos OX=30538 GN=LOC102545352 PE=3 SV=1
23.5263	25.7786	25.1602	24.8217	22.7895	21.8378	22.1858	22.271	24.1237	23.2953	23.8446	23.7545		+	+	Control_Tratamiento_2;Tratamiento_1_Tratamiento_2	NaN	NaN	2	NaN	NaN	NaN	NaN	NaN	NaN	NaN	NaN	2	NaN	NaN	NaN	NaN	NaN	NaN	0.678555	-1.06712	-1.49341	1.79786	1.48354	4.01524	1.60702	2.55065	3.50801	A0A6J3B4H7	Tripeptidyl-peptidase 2 OS=Vicugna pacos OX=30538 GN=TPP2 PE=3 SV=1
23.4897	24.5359	25.0208	24.3488	25.188	24.3729	23.7154	24.4254	25.7501	25.4765	24.1108	25.1125					3	3	5	2	2	1	4	6	1	2	2	4	2	2	1	3	5	1	0.489862	0.763682	1.12455	0.44603	0.687059	1.03757	0.0420403	-0.0766233	-0.123408	A0A6I9I7L1	78 kDa glucose-regulated protein OS=Vicugna pacos OX=30538 GN=HSPA5 PE=3 SV=1
23.475	23.2086	24.5081	23.7306	24.0722	24.5278	22.9753	23.8584	23.8825	24.1934	NaN	24.038					NaN	NaN	2	NaN	NaN	NaN	1	1	NaN	NaN	NaN	2	NaN	NaN	NaN	1	1	NaN	0.222585	0.307448	0.586105	0.10442	0.179591	0.296364	0.0738393	-0.127857	-0.210389	A0A6I9HXR4	Succinate dehydrogenase [ubiquinone] iron-sulfur subunit, mitochondrial OS=Vicugna pacos OX=30538 GN=SDHB PE=3 SV=1
23.468	24.9219	24.6782	24.356	24.1949	23.8719	24.2572	24.108	22.8753	24.0259	NaN	23.4506					1	NaN	3	1	NaN	NaN	NaN	2	NaN	1	NaN	3	1	NaN	NaN	NaN	2	NaN	0.525194	-0.905464	-1.25481	0.611221	-0.65742	-1.44276	0.206141	0.248044	0.533271	A0A6I9IRH6	3-hydroxyacyl-CoA dehydrogenase type-2 OS=Vicugna pacos OX=30538 GN=HSD17B10 PE=3 SV=1
23.4573	NaN	22.8038	23.1305	21.372	23.6325	NaN	22.5023	20.4511	NaN	NaN	20.4511					1	NaN	1	NaN	NaN	NaN	NaN	NaN	NaN	1	NaN	1	NaN	NaN	NaN	NaN	NaN	NaN	0	-2.67948	0	0	-2.05116	0	0.189278	0.628319	0.534037	A0A6I9I4J6	Vacuolar proton pump subunit B OS=Vicugna pacos OX=30538 GN=ATP6V1B2 PE=3 SV=1
23.4062	23.4477	24.5833	23.8124	21.6268	21.2957	23.7472	22.2232	21.8873	21.9227	NaN	21.905	+			Control_Tratamiento_1	NaN	NaN	3	NaN	NaN	NaN	NaN	2	NaN	NaN	NaN	3	NaN	NaN	NaN	NaN	2	NaN	1.50361	-1.90744	-3.82998	0.113901	-0.318228	-0.320951	0.859818	1.58921	1.84933	A0A6I9I7R5	Cullin-associated NEDD8-dissociated protein 1 OS=Vicugna pacos OX=30538 GN=CAND1 PE=3 SV=1
23.401	25.1809	25.1744	24.5854	21.7222	20.4527	24.8714	22.3488	24.4048	24.4097	24.1921	24.3355					NaN	NaN	2	NaN	NaN	1	NaN	3	NaN	NaN	NaN	1	NaN	NaN	1	NaN	2	NaN	0.156901	-0.249911	-0.418929	0.68724	1.98677	1.51034	0.708787	2.23668	1.55236	P68228	Hemoglobin subunit beta OS=Vicugna pacos OX=30538 GN=HBB PE=1 SV=2
23.3165	24.8266	24.316	24.153	24.7246	26.4976	25.5687	25.597	23.3282	22.8754	26.1232	24.1089					NaN	1	2	2	1	1	1	NaN	1	NaN	1	2	2	1	1	1	NaN	1	0.0131586	-0.0441113	-0.0398057	0.583589	-1.48805	-1.30837	0.999915	-1.44394	-2.13167	A0A6I9HX39	Alpha-L-fucosidase OS=Vicugna pacos OX=30538 GN=FUCA1 PE=3 SV=1
23.2976	24.7432	23.5262	23.8557	22.1605	21.7767	21.83	21.9224	23.3143	22.3162	23.4909	23.0405		+	+	Control_Tratamiento_2;Tratamiento_1_Tratamiento_2	1	NaN	2	NaN	NaN	NaN	2	2	NaN	1	NaN	2	NaN	NaN	NaN	2	2	NaN	0.63492	-0.815194	-1.40842	1.35749	1.11806	2.90483	1.85032	1.93326	4.16264	A0A6J3B508	Succinate--CoA ligase [ADP-forming] subunit beta, mitochondrial OS=Vicugna pacos OX=30538 GN=SUCLA2 PE=3 SV=1
23.2084	NaN	NaN	23.2084	NaN	NaN	NaN	#DIV/0!	NaN	NaN	NaN	#DIV/0!					1	NaN	1	NaN	NaN	NaN	NaN	NaN	NaN	1	NaN	1	NaN	NaN	NaN	NaN	NaN	NaN	0	NaN	0	NaN	0	NaN	0	NaN	0	A0A6J3BUU0	Serpin B3-like isoform X2 OS=Vicugna pacos OX=30538 GN=LOC102538333 PE=3 SV=1
23.1909	24.1179	23.2547	23.5212	21.4992	NaN	22.6123	22.0557	23.2114	22.8427	24.2108	23.4216					NaN	NaN	2	NaN	NaN	NaN	1	2	NaN	NaN	NaN	2	NaN	NaN	NaN	1	2	NaN	0.0686816	-0.0995452	-0.196599	0.870676	1.36586	2.03505	1.08978	1.46541	2.58645	A0A6I9I261	UMP-CMP kinase OS=Vicugna pacos OX=30538 GN=CMPK1 PE=3 SV=1
23.1234	25.228	24.5356	24.2957	21.5447	NaN	21.1734	21.359	23.5449	23.328	21.0123	22.6284			+	Tratamiento_1_Tratamiento_2	1	1	2	NaN	NaN	NaN	NaN	1	NaN	1	1	2	NaN	NaN	NaN	NaN	1	NaN	0.750908	-1.6673	-1.63467	0.501215	1.26937	1.20274	1.44057	2.93668	3.61951	A0A6J0ADY6	Fructose-bisphosphate aldolase OS=Vicugna pacos OX=30538 GN=ALDOA PE=3 SV=1
23.1127	24.0816	25.1478	24.114	21.8788	22.1743	21.4097	21.8209	NaN	22.6777	NaN	22.6777			+	Tratamiento_1_Tratamiento_2	NaN	NaN	2	NaN	NaN	NaN	NaN	1	NaN	NaN	NaN	2	NaN	NaN	NaN	NaN	1	NaN	0	-1.43634	0	0	0.856756	0	1.66161	2.2931	3.64869	A0A6J3AZ89	Transmembrane protease serine 11B-like protein OS=Vicugna pacos OX=30538 GN=LOC102538475 PE=4 SV=1
23.0563	22.0352	23.539	22.8768	23.3281	23.3723	22.6941	23.1315	21.9293	22.091	22.7666	22.2623					8	8	16	13	4	9	11	9	12	4	3	5	4	1	3	4	3	3	0.528168	-0.61452	-1.19995	1.21101	-0.869185	-2.57709	0.198127	-0.254665	-0.515032	A0A6I9I6U3	Keratin, type II cytoskeletal 79 OS=Vicugna pacos OX=30538 GN=KRT79 PE=3 SV=1
22.8938	25.1188	23.6214	23.878	22.5322	23.5585	23.4647	23.1851	24.3912	20.928	22.8859	22.735					1	1	NaN	NaN	NaN	NaN	NaN	NaN	NaN	1	1	NaN	NaN	NaN	NaN	NaN	NaN	NaN	0.404579	-1.14294	-0.95439	0.160181	-0.450084	-0.426727	0.400481	0.692853	0.946107	A0A6I9ITW1	Very long-chain specific acyl-CoA dehydrogenase, mitochondrial isoform X1 OS=Vicugna pacos OX=30538 GN=ACADVL PE=3 SV=1
22.8936	23.0095	24.6915	23.5315	23.6386	22.5469	21.7401	22.6419	24.6564	22.9527	22.8416	23.4836					NaN	NaN	1	1	NaN	NaN	1	NaN	NaN	NaN	NaN	1	1	NaN	NaN	1	NaN	NaN	0.0193201	-0.0479603	-0.0580557	0.450238	0.841697	1.04596	0.483484	0.889657	1.11195	A0A6J3AYG1	Glutamate dehydrogenase OS=Vicugna pacos OX=30538 GN=GLUD1 PE=3 SV=1
22.8846	22.3805	22.0351	22.4334	22.6334	25.3253	24.1674	24.042	21.8033	21.6951	24.2565	22.585					2	1	2	2	1	1	1	2	NaN	2	1	2	2	1	1	1	2	NaN	0.0602626	0.151578	0.173836	0.566177	-1.45705	-1.27437	0.918857	-1.60863	-1.96729	A0A6J3AQT8	glutathione transferase OS=Vicugna pacos OX=30538 GN=LOC102527515 PE=3 SV=1
22.8484	24.2477	24.638	23.9114	19.8028	NaN	NaN	19.8028	22.8944	22.8243	20.7456	22.1548					NaN	NaN	2	NaN	NaN	NaN	NaN	NaN	NaN	NaN	NaN	2	NaN	NaN	NaN	NaN	NaN	NaN	0.922102	-1.75661	-1.97381	0	2.352	0	0	4.10861	0	A0A6J0ACP7	Myeloid leukemia factor 1 isoform X1 OS=Vicugna pacos OX=30538 GN=MLF1 PE=3 SV=1
22.8462	24.3311	24.2739	23.8171	21.9818	22.9388	21.736	22.2189	NaN	20.6728	20.5229	20.5979	+	+		Control_Tratamiento_1;Control_Tratamiento_2	1	NaN	2	NaN	NaN	NaN	NaN	NaN	NaN	1	NaN	2	NaN	NaN	NaN	NaN	NaN	NaN	1.83949	-3.21921	-5.1136	1.37161	-1.62101	-3.39876	1.23315	1.5982	2.62554	A0A6I9IPB6	Protein-glutamine gamma-glutamyltransferase K OS=Vicugna pacos OX=30538 GN=TGM1 PE=3 SV=1
22.8187	22.7953	25.4763	23.6968	22.0116	22.6272	21.471	22.0366	23.3867	24.5985	NaN	23.9926					NaN	NaN	NaN	NaN	NaN	NaN	NaN	2	NaN	NaN	NaN	NaN	NaN	NaN	NaN	NaN	2	NaN	0.083012	0.295849	0.239689	1.28433	1.956	3.1326	0.807976	1.66015	1.74675	A0A6I9IQ03	Ropporin-1A OS=Vicugna pacos OX=30538 GN=ROPN1 PE=3 SV=1
22.804	23.8549	23.0924	23.2504	25.1678	27.3064	27.0018	26.492	25.6729	25.8285	27.1625	26.2213	+		+	Control_Tratamiento_1;Tratamiento_1_Tratamiento_2	NaN	1	NaN	NaN	NaN	1	3	7	1	NaN	1	NaN	NaN	NaN	1	3	4	1	2.19717	2.97087	5.23758	0.12067	-0.270677	-0.330786	1.92992	-3.24155	-4.39343	A0A6J2ZXX1	LOW QUALITY PROTEIN: hypoxia up-regulated protein 1 OS=Vicugna pacos OX=30538 GN=HYOU1 PE=3 SV=1
22.7042	25.2639	23.3377	23.7686	24.5929	25.6129	25.0786	25.0948	26.1786	25.7161	25.91	25.9349					NaN	NaN	1	NaN	NaN	NaN	2	4	NaN	NaN	NaN	1	NaN	NaN	NaN	2	4	NaN	1.2994	2.16631	2.77279	1.2196	0.840108	2.59585	0.7379	-1.3262	-1.60922	A0A6J0AGB1	Protein disulfide-isomerase OS=Vicugna pacos OX=30538 GN=PDIA3 PE=3 SV=1
22.6528	22.7096	24.0829	23.1484	22.8219	21.0842	20.0245	21.3102	25.125	24.1447	22.2776	23.8491					NaN	NaN	NaN	NaN	NaN	NaN	1	2	NaN	NaN	NaN	NaN	NaN	NaN	NaN	1	2	NaN	0.296969	0.700706	0.73209	1.0211	2.53893	2.17517	0.913067	1.83822	1.95566	A0A6J0API0	Sortilin isoform X2 OS=Vicugna pacos OX=30538 GN=SORT1 PE=4 SV=1
22.5859	22.9767	23.1692	22.9106	25.7617	27.221	26.2632	26.4153	25.3727	25.0815	26.4754	25.6432	+		+	Control_Tratamiento_1;Tratamiento_1_Tratamiento_2	NaN	NaN	NaN	3	1	2	1	2	1	NaN	NaN	NaN	3	1	2	1	2	1	2.4024	2.73259	5.96809	0.569422	-0.772088	-1.28071	2.79356	-3.50468	-7.59966	A0A6J3BQB5	LOW QUALITY PROTEIN: 4F2 cell-surface antigen heavy chain OS=Vicugna pacos OX=30538 GN=SLC3A2 PE=4 SV=1
22.5789	23.2693	22.8365	22.8949	21.6718	NaN	21.5448	21.6083	20.4415	NaN	20.521	20.4813	+	+	+	Control_Tratamiento_1;Control_Tratamiento_2;Tratamiento_1_Tratamiento_2	1	NaN	2	1	NaN	NaN	1	1	NaN	1	NaN	2	1	NaN	NaN	1	1	NaN	2.56909	-2.41361	-9.22198	2.3574	-1.12702	-15.0406	1.78084	1.28659	4.8677	A0A6I9HYY2	L-lactate dehydrogenase OS=Vicugna pacos OX=30538 GN=LDHB PE=3 SV=1
22.5671	23.7262	22.9402	23.0778	NaN	22.9943	21.3786	22.1865	22.5859	21.9859	23.7746	22.7821					3	4	11	3	1	5	4	11	1	3	3	6	2	1	4	4	6	1	0.179356	-0.295733	-0.47177	0.253107	0.595616	0.656559	0.497295	0.891349	1.19423	A0A6J0AUS1	Tubulin alpha chain OS=Vicugna pacos OX=30538 GN=TUBA8 PE=3 SV=1
22.5441	23.1358	24.0075	23.2291	23.0251	20.8669	20.1994	21.3638	23.172	23.889	20.5468	22.5359					NaN	NaN	1	NaN	NaN	NaN	NaN	2	NaN	NaN	NaN	1	NaN	NaN	NaN	NaN	2	NaN	0.249341	-0.693197	-0.629486	0.369828	1.17214	0.883752	0.914156	1.86534	1.95785	A0A6J3BC81	LOW QUALITY PROTEIN: casein kinase II subunit alpha OS=Vicugna pacos OX=30538 GN=CSNK2A1 PE=3 SV=1
22.5338	24.1436	23.3534	23.3436	23.2435	25.3593	25.0889	24.5639	24.5733	24.4464	25.2536	24.7578					1	NaN	3	NaN	1	1	1	5	2	1	NaN	3	NaN	1	1	1	5	2	1.25713	1.41416	2.67844	0.0977655	0.193899	0.27292	0.684199	-1.22026	-1.50441	A0A6J0AK82	LOW QUALITY PROTEIN: outer dense fiber protein 2 OS=Vicugna pacos OX=30538 GN=ODF2 PE=3 SV=1
22.3351	21.1143	NaN	21.7247	18.2278	22.344	22.5756	21.0491	20.8094	17.3769	22.2883	20.1582					1	NaN	1	NaN	NaN	NaN	NaN	1	NaN	1	NaN	1	NaN	NaN	NaN	NaN	1	NaN	0.32156	-1.56643	-0.810633	0.165548	-0.890922	-0.439426	0.128985	0.675512	0.359487	A0A6I9I648	Nucleoside diphosphate kinase homolog 5 OS=Vicugna pacos OX=30538 GN=NME5 PE=3 SV=1
22.3041	22.8363	22.4977	22.546	26.013	24.9938	22.7037	24.5702	22.9879	23.0766	24.6463	23.5703					NaN	NaN	1	1	NaN	NaN	1	NaN	NaN	NaN	NaN	1	1	NaN	NaN	1	NaN	NaN	0.848537	1.02422	1.82694	0.375433	-0.9999	-0.89521	0.956356	-2.02412	-2.04295	A0A6J0AYC4	Voltage-dependent anion-selective channel protein 3 isoform X1 OS=Vicugna pacos OX=30538 GN=VDAC3 PE=3 SV=1
22.1172	23.7708	22.1369	22.675	25.7307	22.096	20.9515	22.9261	22.9007	21.7971	23.4248	22.7075					NaN	NaN	1	2	NaN	NaN	1	1	NaN	NaN	NaN	1	2	NaN	NaN	1	1	NaN	0.0148015	0.0325495	0.0446951	0.0493727	-0.218506	-0.143898	0.0562514	-0.251056	-0.162875	A0A6I9IN99	Prostatic acid phosphatase OS=Vicugna pacos OX=30538 GN=ACP3 PE=4 SV=1
22.0714	21.6979	23.2828	22.3507	NaN	NaN	NaN	#DIV/0!	21.2512	22.3861	NaN	21.8186					4	2	3	4	2	1	2	5	1	4	2	2	4	2	1	2	5	1	0.276962	-0.53203	-0.710789	0	NaN	0	0	NaN	0	A0A6I9IRC4	Ras-related protein Rab-2B OS=Vicugna pacos OX=30538 GN=RAB2B PE=4 SV=1
22.0057	23.4991	23.5926	23.0325	23.4444	22.3588	20.8698	22.2243	23.3088	22.8062	NaN	23.0575					8	11	45	8	NaN	8	12	24	6	1	2	4	1	NaN	1	3	3	1	0.0117347	0.0250152	0.0362754	0.338849	0.833165	0.848908	0.373772	0.80815	0.891818	A0A6J0AFZ6	Keratin, type II cytoskeletal 78 OS=Vicugna pacos OX=30538 GN=KRT78 PE=3 SV=1
21.8562	26.6405	24.609	24.3686	24.3554	22.6739	26.8625	24.6306	26.2341	24.9863	25.1782	25.4662					NaN	NaN	NaN	NaN	NaN	NaN	2	2	NaN	NaN	NaN	NaN	NaN	NaN	NaN	2	2	NaN	0.311352	1.09765	0.762482	0.260685	0.83562	0.654222	0.0487065	-0.262033	-0.142048	A0A6I9ISM4	A-kinase anchor protein 4 OS=Vicugna pacos OX=30538 GN=AKAP4 PE=3 SV=1
21.855	23.8219	22.6926	22.7898	22.6755	22.5004	22.2425	22.4728	22.1084	21.5474	23.7763	22.4774					1	1	2	NaN	NaN	NaN	1	1	NaN	1	1	2	NaN	NaN	NaN	1	1	NaN	0.130631	-0.312427	-0.355407	0.00221258	0.00461451	0.00677566	0.210557	0.317041	0.543265	A0A6I9I241	Peroxiredoxin-1 OS=Vicugna pacos OX=30538 GN=PRDX1 PE=3 SV=1
21.7862	23.7272	22.0472	22.5202	25.363	25.2689	24.3056	24.9792	25.9109	25.2498	26.4728	25.8778	+		+	Control_Tratamiento_1;Tratamiento_1_Tratamiento_2	NaN	1	NaN	2	1	1	1	2	1	NaN	1	NaN	1	1	1	1	2	1	2.05462	3.35766	4.77338	0.85411	0.898703	1.838	1.61733	-2.45896	-3.53433	A0A6I9I133	Alpha-N-acetylgalactosaminide alpha-2,6-sialyltransferase 1 OS=Vicugna pacos OX=30538 GN=ST6GALNAC1 PE=3 SV=1
21.7675	21.5029	NaN	21.6352	26.4213	26.7105	26.2796	26.4705	21.9493	21.4476	NaN	21.6985		+	+	Control_Tratamiento_2;Tratamiento_1_Tratamiento_2	NaN	NaN	NaN	3	NaN	1	NaN	NaN	NaN	NaN	NaN	NaN	3	NaN	1	NaN	NaN	NaN	0.0735775	0.0632744	0.223123	3.51093	-4.77201	-19.204	3.86843	-4.83529	-25.302	A0A6I9IAN7	Complement component C9 isoform X1 OS=Vicugna pacos OX=30538 GN=C9 PE=3 SV=1
21.7444	22.2009	23.9963	22.6472	21.1124	NaN	NaN	21.1124	20.3231	20.3076	NaN	20.3154					NaN	NaN	2	NaN	NaN	NaN	NaN	NaN	NaN	NaN	NaN	2	NaN	NaN	NaN	NaN	NaN	NaN	1.10536	-2.33187	-2.62801	0	-0.797039	0	0	1.53483	0	A0A6I9IAK0	Carnitine O-acetyltransferase isoform X2 OS=Vicugna pacos OX=30538 GN=CRAT PE=3 SV=1
21.6988	23.9876	21.874	22.5201	26.6668	27.0237	27.0277	26.9061	21.9606	20.8953	22.385	21.747		+	+	Control_Tratamiento_2;Tratamiento_1_Tratamiento_2	NaN	1	1	3	1	2	1	1	NaN	NaN	1	1	3	1	2	1	1	NaN	0.378014	-0.773181	-0.900477	3.44762	-5.15907	-11.2409	2.3804	-4.38589	-5.886	A0A6J3AHF1	Serotransferrin OS=Vicugna pacos OX=30538 GN=LOC102544452 PE=3 SV=1
21.6217	21.1951	NaN	21.4084	21.101	22.1132	23.937	22.3837	22.2736	22.7096	NaN	22.4916					NaN	NaN	NaN	NaN	NaN	1	1	1	NaN	NaN	NaN	NaN	NaN	NaN	1	1	1	NaN	1.14902	1.08323	3.55135	0.0329523	0.107936	0.0996177	0.362313	-0.97529	-0.900557	A0A6I9IPI8	UDP-glucuronic acid decarboxylase 1 OS=Vicugna pacos OX=30538 GN=UXS1 PE=3 SV=1
21.5281	23.6388	24.095	23.0873	22.6953	22.4075	21.278	22.1269	23.2967	22.8486	NaN	23.0727					NaN	NaN	2	1	NaN	NaN	NaN	2	NaN	NaN	NaN	2	1	NaN	NaN	NaN	2	NaN	0.00453173	-0.0146062	-0.0141216	0.692317	0.945774	1.62281	0.460125	0.96038	1.06564	A0A6I9IRH9	Tektin OS=Vicugna pacos OX=30538 GN=TEKT1 PE=3 SV=1
21.3925	22.6109	22.5848	22.1961	21.6081	24.2307	22.8539	22.8976	20.9182	20.3872	22.0614	21.1223					NaN	NaN	2	NaN	1	NaN	NaN	NaN	NaN	NaN	NaN	2	NaN	1	NaN	NaN	NaN	NaN	0.777256	-1.07382	-1.68633	0.916913	-1.77533	-1.96338	0.338015	-0.701517	-0.8182	A0A6I9I1K1	Galectin-3-binding protein OS=Vicugna pacos OX=30538 GN=LGALS3BP PE=4 SV=1
21.2846	23.9032	23.9231	23.037	22.4048	22.9001	23.9646	23.0898	24.012	23.7111	24.4128	24.0453					NaN	NaN	NaN	NaN	NaN	NaN	1	1	NaN	NaN	NaN	NaN	NaN	NaN	NaN	1	1	NaN	0.488065	1.0083	1.121	0.884967	0.955473	1.89942	0.0177348	-0.0528316	-0.0533827	A0A6I9HUX1	Alkaline phosphatase OS=Vicugna pacos OX=30538 GN=ALPL PE=3 SV=1
20.7592	21.9746	24.3544	22.3627	21.0169	NaN	26.9187	23.9678	23.0535	22.5727	NaN	22.8131					7	4	11	10	1	6	10	8	4	6	4	8	8	1	6	7	6	4	0.116472	0.450346	0.32757	0.134218	-1.1547	-0.390009	0.237319	-1.60505	-0.62028	A0A6I9IQM0	Keratin, type I cytoskeletal 17 isoform X1 OS=Vicugna pacos OX=30538 GN=LOC102527556 PE=3 SV=1
20.6147	21.8517	NaN	21.2332	26.5943	27.9695	26.9881	27.184	NaN	NaN	NaN	#DIV/0!			+	Tratamiento_1_Tratamiento_2	NaN	NaN	NaN	3	2	2	NaN	NaN	NaN	NaN	NaN	NaN	3	2	2	NaN	NaN	NaN	0	NaN	0	0	NaN	0	2.46466	-5.95078	-8.49088	A0A6I9I7Y0	Hemopexin OS=Vicugna pacos OX=30538 GN=HPX PE=3 SV=1
20.5498	23.9093	23.3202	22.5931	19.7608	NaN	NaN	19.7608	23.4292	NaN	NaN	23.4292					8	11	43	8	NaN	8	10	22	6	1	2	2	1	NaN	1	1	1	1	0	0.836098	0	0	3.66841	0	0	2.83231	0	A0A6J3AW28	Keratin, type II cytoskeletal 80 isoform X1 OS=Vicugna pacos OX=30538 GN=KRT80 PE=4 SV=1
20.3749	21.1822	21.9885	21.1819	19.6882	NaN	22.7937	21.2409	17.4117	NaN	NaN	17.4117					1	NaN	2	NaN	NaN	NaN	NaN	1	NaN	1	NaN	2	NaN	NaN	NaN	NaN	1	NaN	0	-3.77013	0	0	-3.82917	0	0.0146916	-0.0590429	-0.0452697	A0A6I9IJL7	T-complex protein 1 subunit zeta-2 OS=Vicugna pacos OX=30538 GN=CCT6B PE=3 SV=1
20.1869	24.2425	23.1827	22.5374	22.5845	22.9832	21.5833	22.3837	23.3088	22.5877	20.5423	22.1463					NaN	NaN	NaN	NaN	NaN	NaN	NaN	2	NaN	NaN	NaN	NaN	NaN	NaN	NaN	NaN	2	NaN	0.0950919	-0.39112	-0.266043	0.0912076	-0.237403	-0.256005	0.0407363	0.153717	0.119735	A0A6J3A481	EF-hand calcium-binding domain-containing protein 6 OS=Vicugna pacos OX=30538 GN=EFCAB6 PE=4 SV=1
19.7101	25.7619	22.5344	22.6688	21.5681	20.6911	22.0538	21.4377	22.5122	22.7283	19.9987	21.7464					NaN	2	NaN	NaN	NaN	NaN	NaN	1	NaN	NaN	1	NaN	NaN	NaN	NaN	NaN	1	NaN	0.179312	-0.922358	-0.471667	0.116661	0.308773	0.320787	0.275648	1.23113	0.686556	A0A6J3AZZ8	LOW QUALITY PROTEIN: calsyntenin-1 OS=Vicugna pacos OX=30538 GN=CLSTN1 PE=3 SV=1
NaN	26.2799	NaN	26.2799	27.9035	NaN	24.1168	26.0102	NaN	24.0736	NaN	24.0736					1	1	1	5	NaN	2	1	1	2	1	1	1	3	NaN	2	1	1	2	0	-2.20635	0	0	-1.93657	0	0	0.269787	0	A0A6J3B820	Keratin, type I cytoskeletal 12 OS=Vicugna pacos OX=30538 GN=KRT12 PE=3 SV=1
NaN	NaN	26.1027	26.1027	24.9009	22.5948	25.38	24.2919	26.5555	21.7223	25.4117	24.5632					1	1	1	NaN	NaN	NaN	1	2	1	1	1	1	NaN	NaN	NaN	1	2	1	0	-1.53953	0	0.0552918	0.271266	0.160242	0	1.8108	0	A0A6J3BHM8	Histone H2B OS=Vicugna pacos OX=30538 GN=LOC102536561 PE=3 SV=1
NaN	25.8533	22.8798	24.3666	29.0566	29.766	28.7013	29.1746	20.8893	22.7844	21.4596	21.7111		+	+	Control_Tratamiento_2;Tratamiento_1_Tratamiento_2	NaN	NaN	NaN	16	9	9	NaN	NaN	NaN	NaN	NaN	NaN	14	8	9	NaN	NaN	NaN	0.858271	-2.65544	-2.00548	3.5028	-7.46354	-11.613	1.57422	-4.8081	-4.07623	A0A6I9IV73	Complement C3 OS=Vicugna pacos OX=30538 GN=C3 PE=4 SV=1
NaN	NaN	NaN	#DIV/0!	25.0598	26.0773	25.4817	25.5396	NaN	NaN	NaN	#DIV/0!					NaN	NaN	NaN	NaN	1	1	NaN	NaN	NaN	NaN	NaN	NaN	NaN	1	1	NaN	NaN	NaN	NaN	0	NaN	0	NaN	0	0	NaN	0	A0A6J0AMA4	Serpin A3-8-like OS=Vicugna pacos OX=30538 GN=LOC107033900 PE=3 SV=1
NaN	NaN	20.2672	20.2672	NaN	23.2745	NaN	23.2745	21.703	21.7684	NaN	21.7357					3	2	6	4	NaN	2	7	7	1	3	2	4	3	NaN	2	3	4	1	0	1.46847	0	0	-1.53878	0	0	-3.00725	0	A0A6I9I5H9	Keratin, type II cytoskeletal 71 OS=Vicugna pacos OX=30538 GN=LOC102533318 PE=3 SV=1
NaN	NaN	20.4969	20.4969	26.0313	25.5756	25.0273	25.5447	20.7272	NaN	NaN	20.7272					NaN	NaN	NaN	3	1	1	NaN	NaN	NaN	NaN	NaN	NaN	3	1	1	NaN	NaN	NaN	0	0.230335	0	0	-4.8175	0	0	-5.04783	0	A0A6I9I3Q7	Alpha-2-HS-glycoprotein OS=Vicugna pacos OX=30538 GN=AHSG PE=4 SV=1
NaN	23.6877	NaN	23.6877	NaN	NaN	NaN	#DIV/0!	NaN	NaN	NaN	#DIV/0!					4	3	4	1	2	NaN	2	3	NaN	3	3	3	1	1	NaN	2	3	NaN	0	NaN	0	NaN	0	NaN	0	NaN	0	A0A6J0B1M3	phosphopyruvate hydratase OS=Vicugna pacos OX=30538 GN=ENO3 PE=3 SV=1
NaN	23.0996	22.5321	22.8158	20.3211	NaN	20.4	20.3605	20.1962	23.6476	NaN	21.9219			+	Tratamiento_1_Tratamiento_2	NaN	NaN	NaN	NaN	NaN	NaN	NaN	2	NaN	NaN	NaN	NaN	NaN	NaN	NaN	NaN	2	NaN	0.180417	-0.894004	-0.511191	0.336124	1.56135	0.904531	1.87478	2.45535	8.57058	A0A6I9HX73	Semaphorin-3F isoform X2 OS=Vicugna pacos OX=30538 GN=SEMA3F PE=3 SV=1
NaN	NaN	21.2044	21.2044	21.4121	23.1876	23.02	22.5399	24.1806	23.6374	NaN	23.909					NaN	NaN	NaN	NaN	NaN	NaN	NaN	4	NaN	NaN	NaN	NaN	NaN	NaN	NaN	NaN	4	NaN	0	2.70459	0	0.772827	1.36906	1.80565	0	-1.33554	0	A0A6I9I2N8	Phosphoglycerate kinase OS=Vicugna pacos OX=30538 GN=PGK2 PE=3 SV=1
NaN	22.1253	23.6352	22.8803	20.969	NaN	20.0815	20.5252	22.668	22.0342	NaN	22.3511					NaN	1	2	NaN	NaN	NaN	NaN	1	NaN	NaN	1	2	NaN	NaN	NaN	NaN	1	NaN	0.233333	-0.52918	-0.646306	1.1035	1.82589	3.34836	0.939615	2.35507	2.68931	A0A6I9IPT8	Sodium/potassium-transporting ATPase subunit alpha OS=Vicugna pacos OX=30538 GN=LOC102542760 PE=3 SV=1
NaN	25.2233	24.3398	24.7815	22.7753	22.2391	18.4765	21.1636	24.7887	23.3863	25.0198	24.3983					10	12	46	9	1	8	14	23	6	3	3	5	2	1	1	5	2	1	0.194644	-0.383269	-0.520343	1.05132	3.23465	2.23764	0.871149	3.61792	2.03619	A0A6J0AJ37	Keratin, type II cytoskeletal 7 isoform X1 OS=Vicugna pacos OX=30538 GN=KRT7 PE=3 SV=1
NaN	NaN	21.2999	21.2999	24.9694	25.4645	23.9686	24.8008	24.831	24.9979	23.9792	24.6027					NaN	NaN	NaN	1	1	NaN	1	2	NaN	NaN	NaN	NaN	1	1	NaN	1	2	NaN	0	3.30284	0	0.134953	-0.198132	-0.365996	0	-3.50097	0	A0A6J3AQF4	Beta-1,4-galactosyltransferase OS=Vicugna pacos OX=30538 GN=B4GALT4 PE=3 SV=1
NaN	24.1571	22.5836	23.3704	21.7126	22.7969	21.2736	21.9277	24.5409	23.8987	22.2429	23.5608					NaN	NaN	2	NaN	NaN	NaN	NaN	1	NaN	NaN	NaN	2	NaN	NaN	NaN	NaN	1	NaN	0.0610322	0.190511	0.179623	0.930093	1.63311	1.9899	0.745225	1.4426	1.74243	A0A6J3AEY1	Cylicin-2 OS=Vicugna pacos OX=30538 GN=CYLC2 PE=4 SV=1
NaN	NaN	NaN	#DIV/0!	26.1085	26.6287	25.0951	25.9441	NaN	NaN	20.5424	20.5424					NaN	NaN	NaN	4	2	1	NaN	NaN	NaN	NaN	NaN	NaN	4	2	1	NaN	NaN	NaN	0	NaN	0	0	-5.40167	0	0	NaN	0	A0A6J3B9W7	Complement C4 OS=Vicugna pacos OX=30538 GN=LOC102526087 PE=4 SV=1
NaN	NaN	23.0305	23.0305	NaN	NaN	NaN	#DIV/0!	NaN	21.2477	NaN	21.2477					1	NaN	2	1	NaN	NaN	NaN	1	NaN	1	NaN	2	1	NaN	NaN	NaN	1	NaN	0	-1.78281	0	0	NaN	0	0	NaN	0	A0A6I9HXH6	14-3-3 protein sigma OS=Vicugna pacos OX=30538 GN=SFN PE=3 SV=1
NaN	NaN	NaN	#DIV/0!	26.0722	26.3522	25.3559	25.9268	NaN	NaN	20.3292	20.3292					NaN	NaN	NaN	2	1	1	NaN	NaN	NaN	NaN	NaN	NaN	2	1	1	NaN	NaN	NaN	0	NaN	0	0	-5.59757	0	0	NaN	0	A0A6J0ATK4	Fibrinogen gamma chain isoform X1 OS=Vicugna pacos OX=30538 GN=FGG PE=4 SV=1
NaN	NaN	18.7626	18.7626	24.2747	25.4831	24.4258	24.7279	24.4802	25.0998	NaN	24.79					NaN	NaN	NaN	NaN	1	NaN	NaN	2	NaN	NaN	NaN	NaN	NaN	1	NaN	NaN	2	NaN	0	6.02743	0	0.03809	0.0621357	0.11456	0	-5.9653	0	A0A6J3A6I9	Epithelial cell adhesion molecule OS=Vicugna pacos OX=30538 GN=EPCAM PE=3 SV=1
NaN	22.4202	21.2604	21.8403	23.0388	23.9234	22.6591	23.2071	NaN	21.4778	23.7836	22.6307					NaN	NaN	1	NaN	NaN	NaN	1	2	NaN	NaN	NaN	1	NaN	NaN	NaN	1	2	NaN	0.219972	0.790366	0.612449	0.22195	-0.576441	-0.584625	0.900796	-1.36681	-2.10753	A0A6J0AT38	Ras-related protein Rab-1B isoform X2 OS=Vicugna pacos OX=30538 GN=RAB1B PE=4 SV=1
NaN	NaN	NaN	#DIV/0!	NaN	NaN	NaN	#DIV/0!	NaN	NaN	NaN	#DIV/0!					5	4	9	8	1	2	6	6	2	4	4	6	5	1	2	5	4	2	NaN	0	NaN	NaN	0	NaN	NaN	0	NaN	A0A6J3BB51	LOW QUALITY PROTEIN: keratin, type I cytoskeletal 42-like OS=Vicugna pacos OX=30538 GN=LOC102527297 PE=3 SV=1
NaN	NaN	NaN	#DIV/0!	24.7617	25.3261	23.6995	24.5958	NaN	NaN	NaN	#DIV/0!					NaN	NaN	NaN	1	1	NaN	NaN	NaN	NaN	NaN	NaN	NaN	1	1	NaN	NaN	NaN	NaN	NaN	0	NaN	0	NaN	0	0	NaN	0	A0A6I9IIK3	Fibrinogen beta chain OS=Vicugna pacos OX=30538 GN=FGB PE=4 SV=1
NaN	24.7314	24.6147	24.673	23.7673	NaN	20.7327	22.25	24.7172	24.1501	24.1784	24.3486					NaN	1	2	1	NaN	NaN	1	1	NaN	NaN	1	2	1	NaN	NaN	1	1	NaN	0.56432	-0.324459	-1.34001	0.77723	2.09857	1.8158	0.599286	2.42303	1.59577	A0A6I9IPX3	Elongation factor Ts, mitochondrial OS=Vicugna pacos OX=30538 GN=TSFM PE=3 SV=1
NaN	20.7703	NaN	20.7703	25.1373	25.3931	24.6318	25.0541	NaN	NaN	NaN	#DIV/0!					NaN	NaN	NaN	2	NaN	NaN	NaN	NaN	NaN	NaN	NaN	NaN	2	NaN	NaN	NaN	NaN	NaN	0	NaN	0	0	NaN	0	0	-4.2838	0	A0A6I9IAV2	Glia-derived nexin OS=Vicugna pacos OX=30538 GN=SERPINE2 PE=3 SV=1
NaN	NaN	NaN	#DIV/0!	NaN	NaN	NaN	#DIV/0!	NaN	NaN	NaN	#DIV/0!					NaN	NaN	NaN	NaN	NaN	NaN	NaN	NaN	NaN	NaN	NaN	NaN	NaN	NaN	NaN	NaN	NaN	NaN	NaN	0	NaN	NaN	0	NaN	NaN	0	NaN
