# Supplementary material for: Proteomic and functional analysis of alpaca (Vicugna pacos) sperm quality following in vitro capacitation with follicular and oviductal fluids
Source: Front Vet Sci. 2025 Nov 6;12:1702095. doi: 10.3389/fvets.2025.1702095 (PMC12631973; doi:10.3389/fvets.2025.1702095)
Supplement: SUPPLEMENTARY TABLE 2 — Proteomic profile of alpaca follicular fluid (FF).List of proteins identified in FF samples (n = 20, pooled from pre-ovulatory follicles 7–9 mm), including UniProt accession, description, gene names, molecular weight (MW), theoretical isoelectric point (pI), peptide counts, peptide-spectrum matches (PSMs), Sequest HT scores, and relative protein abundance expressed as emPAI%. [file Table_2.xlsx]

## Sheet: Hoja1
Accession	Description	Gene name	MW [kDa]	calc. pI	MA10 Score A Sequest HT	# Peptides A Sequest HT	# PSMs A Sequest HT	MA11 Score B Sequest HT	# Peptides B Sequest HT	# PSMs B Sequest HT	MA14 Score C Sequest HT	# Peptides C Sequest HT	# PSMs C Sequest HT	MA16 Score D Sequest HT	# Peptides D Sequest HT	# PSMs D Sequest HT	emPAI%
A0A6I9HWK5	plasma kallikrein OS=Vicugna pacos OX=30538 GN=KLKB1 PE=4 SV=1	KLKB1	76.7	8.31							8.45	3	3				0.277454
A0A6I9HWR8	inter-alpha-trypsin inhibitor heavy chain H1 isoform X1 OS=Vicugna pacos OX=30538 GN=ITIH1 PE=3 SV=1	ITIH1	101.8	7.68	21.68	5	6	4.23	3	3	17.42	4	5	4.32	2	2	0.55451
A0A6I9HYI1	versican core protein isoform X1 OS=Vicugna pacos OX=30538 GN=VCAN PE=3 SV=1	VCAN	370.9	4.54	2.34	1	1				5.29	2	2				0.0548058
A0A6I9HYI8	coagulation factor XII isoform X1 OS=Vicugna pacos OX=30538 GN=F12 PE=4 SV=1	F12	68.3	7.03	13.97	2	3				8.28	1	2				0.342127
A0A6I9HZT9	Complement component C8 beta chain OS=Vicugna pacos OX=30538 GN=C8B PE=3 SV=1	C8B	66.1	7.8	5.57	2	2				8.19	2	3				0.293598
A0A6I9I103	actin, cytoplasmic 2 OS=Vicugna pacos OX=30538 GN=ACTG1 PE=3 SV=1	ACTG1	41.8	5.48				10.48	3	4				14.27	5	7	2.9174
A0A6I9I1D6	adiponectin OS=Vicugna pacos OX=30538 GN=ADIPOQ PE=4 SV=1	ADIPOQ	26.3	6.21				9.11	1	4	2.6	1	1	7.07	2	5	1.57445
A0A6I9I1J1	Beta-2-glycoprotein 1 OS=Vicugna pacos OX=30538 GN=APOH PE=4 SV=1	APOH	38.5	7.99	6.17	1	2	5.69	1	2	8.49	2	3	6.86	1	2	0.666233
A0A6I9I2I0	Arginase OS=Vicugna pacos OX=30538 GN=ARG1 PE=3 SV=1	ARG1	34.7	6.95				2.31	1	1	2.42	1	1	2.86	1	1	1.109
A0A6I9I3P0	keratin, type II cytoskeletal 5-like OS=Vicugna pacos OX=30538 GN=LOC102532430 PE=3 SV=1	KRT5	57.8	8	23.46	6	9	15.89	4	7	18.59	8	9	42.78	5	18	1.2158
A0A6I9I3Q7	Alpha-2-HS-glycoprotein OS=Vicugna pacos OX=30538 GN=AHSG PE=4 SV=1	AHSG	38.7	5.24	31.62	4	7	2.96	1	1	24.01	3	6				0.973728
A0A6I9I468	keratin, type II cuticular Hb3 OS=Vicugna pacos OX=30538 GN=KRT83 PE=3 SV=1	KRT83	54	5.22							0	1	1	8.46	3	4	1.75254
A0A6I9I474	Keratin, type II cytoskeletal 1 OS=Vicugna pacos OX=30538 GN=KRT1 PE=3 SV=1	KRT1	62.7	8.35	61.6	7	24	36.12	7	14	76.77	9	30	95.12	9	37	2.97888
A0A6I9I4I7	dickkopf-related protein 3 OS=Vicugna pacos OX=30538 GN=DKK3 PE=3 SV=1	DKK3	32.2	4.61	4.59	2	2										0.328622
A0A6I9I5I4	keratin, type II cytoskeletal 4 OS=Vicugna pacos OX=30538 GN=KRT4 PE=3 SV=1	KRT4	57.1	7.87	12.6	3	5	15.09	3	6	12.03	5	6	33.98	4	14	1.04603
A0A6I9I5V7	Clusterin OS=Vicugna pacos OX=30538 GN=CLU PE=3 SV=1	CLU	51.3	6.62	7.42	1	2	19.27	3	7	2.63	1	1	20.26	4	8	3.62866
A0A6I9I6X4	keratin, type II cytoskeletal 5 OS=Vicugna pacos OX=30538 GN=KRT5 PE=3 SV=1	KRT5	62.3	7.75	52.36	8	21	25.33	7	10	55.2	11	22	88.02	11	35	3.44623
A0A6I9I6Y1	LOW QUALITY PROTEIN: keratin, type II cytoskeletal 2 epidermal OS=Vicugna pacos OX=30538 GN=KRT2 PE=3 SV=1	KRT2	67.3	8.51	27.33	6	10	20.56	6	8	35.73	9	13	37.9	6	15	1.44149
A0A6I9I7Y0	Hemopexin OS=Vicugna pacos OX=30538 GN=HPX PE=3 SV=1	HPX	51.1	7.24	25.03	7	10				24.92	5	8				0.86562
A0A6I9I8L5	biotinidase isoform X1 OS=Vicugna pacos OX=30538 GN=BTD PE=3 SV=1	BTD	60.9	6.39							4.71	2	2				0.363088
A0A6I9I8Z0	Gelsolin OS=Vicugna pacos OX=30538 GN=GSN PE=4 SV=1	GSN	86.1	6.21	42.59	4	11	1.66	2	2	34.94	3	10				0.619159
A0A6I9I951	insulin-like growth factor-binding protein complex acid labile subunit OS=Vicugna pacos OX=30538 GN=IGFALS PE=4 SV=1	IGFALS	79.3	8.5	15.59	4	4				13.91	4	4				0.347667
A0A6I9IAN7	Complement component C9 OS=Vicugna pacos OX=30538 GN=C9 PE=3 SV=1	C9	70.3	6.49	22.93	4	7	7.75	2	3	21.42	3	6	2.29	1	1	0.954534
A0A6I9IAV2	glia-derived nexin OS=Vicugna pacos OX=30538 GN=SERPINE2 PE=3 SV=1	SERPINE2	44.1	9.47				4.98	2	2				6.59	2	3	2.06659
A0A6I9IBI8	alpha-1-antitrypsin OS=Vicugna pacos OX=30538 GN=SERPINA1 PE=3 SV=1	SERPINA1	45.7	5.54	3.59	1	1	8.57	2	4	3.54	1	1	10.29	2	4	1.35184
A0A6I9ICS2	Inhibin alpha chain OS=Vicugna pacos OX=30538 GN=INHA PE=3 SV=1	INHA	38.8	7.66	8.08	1	2	3	2	2	3.47	1	1	7.83	2	3	2.28746
A0A6I9IDC7	Fibronectin OS=Vicugna pacos OX=30538 GN=FN1 PE=4 SV=1	FN1	272	5.72	55.41	10	15	6.24	1	2	44.27	9	14	15.7	3	9	0.415662
A0A6I9IEU4	periostin isoform X1 OS=Vicugna pacos OX=30538 GN=POSTN PE=4 SV=1	POSTN	93.1	7.4	10.56	2	3	2.19	1	1	9.9	2	3	34.85	3	12	0.496122
A0A6I9IF74	Protein AMBP OS=Vicugna pacos OX=30538 GN=AMBP PE=3 SV=1	AMBP	39.4	7.18	23.01	5	8	6.34	1	2	12.95	2	4	5.88	2	2	1.07801
A0A6I9IGD9	Antithrombin-III OS=Vicugna pacos OX=30538 GN=SERPINC1 PE=3 SV=1	SERPINC1	52.5	7.06	9.75	3	4	18.11	4	7	11.99	4	6	18.61	4	9	1.34089
A0A6I9IGR3	maltase-glucoamylase, intestinal isoform X1 OS=Vicugna pacos OX=30538 GN=MGAM PE=3 SV=1	MGAM	207.5	5.48	19.16	6	6				2.63	1	1				0.177816
A0A6I9IGR6	afamin isoform X1 OS=Vicugna pacos OX=30538 GN=AFM PE=4 SV=1	AFM	69.2	6.05	30.42	6	9				11.77	4	5	2.39	1	1	0.565121
A0A6I9IHM8	serum albumin OS=Vicugna pacos OX=30538 GN=ALB PE=4 SV=1	ALB	69.4	6.18	1939.82	47	643	298.6	23	118	1320.08	42	433	184.64	16	64	38.9254
A0A6I9IIK3	Fibrinogen beta chain OS=Vicugna pacos OX=30538 GN=FGB PE=4 SV=1	FGB	55.5	7.91	5.52	2	2				1.85	1	1				0.212857
A0A6I9IIY0	inter-alpha-trypsin inhibitor heavy chain H2 OS=Vicugna pacos OX=30538 GN=ITIH2 PE=3 SV=1	ITIH2	105.9	7.15	17.26	5	6	1.74	1	1	5.52	3	3				0.231204
A0A6I9IKB8	Fibulin-1 OS=Vicugna pacos OX=30538 GN=FBLN1 PE=3 SV=1	FBLN1	74.3	5.15	8.32	2	2				5.67	2	2				0.188733
A0A6I9ILQ5	Complement factor B OS=Vicugna pacos OX=30538 GN=CFB PE=4 SV=1	CFB	85.3	7.24	10.21	2	3	2.59	1	1	7.66	1	3				0.133925
A0A6I9INR6	SPARC OS=Vicugna pacos OX=30538 GN=SPARC PE=3 SV=1	SPARC	34.5	4.82				0	1	1				18.11	4	9	4.67074
A0A6I9IPG5	Complement C2 OS=Vicugna pacos OX=30538 GN=C2 PE=4 SV=1	C2	83.1	8.28	4.5	2	2				3.98	2	2				0.121545
A0A6I9IPS7	Vitamin K-dependent protein S OS=Vicugna pacos OX=30538 GN=PROS1 PE=4 SV=1	PROS1	85.6	7.8	9.25	2	3				4.57	2	2				0.189858
A0A6I9IRA2	serpin A3-8-like OS=Vicugna pacos OX=30538 GN=LOC102529488 PE=3 SV=1	SERPINA3	27.7	7.37	19.52	3	5	4.77	1	2	9.69	2	3				0.978136
A0A6I9IRH0	keratin, type I cytoskeletal 14 OS=Vicugna pacos OX=30538 GN=LOC102527828 PE=3 SV=1	KRT14	51.5	5.16	42.92	9	12	17.19	8	8	25.84	8	9	40.52	11	17	3.67014
A0A6I9IRH4	LOW QUALITY PROTEIN: keratin, type I cytoskeletal 19 OS=Vicugna pacos OX=30538 GN=KRT19 PE=3 SV=1	KRT19	39.4	4.93	4.89	3	3	4.13	2	2	7.04	2	3	4.48	2	2	0.302737
A0A6I9IRX3	Coagulation factor IX OS=Vicugna pacos OX=30538 GN=F9 PE=4 SV=1	F9	52.1	6.44	8.08	2	2				3.89	1	1				0.209327
A0A6I9IS14	keratin, type I cuticular Ha1 isoform X1 OS=Vicugna pacos OX=30538 GN=LOC102525174 PE=3 SV=1	KRT31	46.8	4.88										3.7	2	2	1.04829
A0A6I9ISW6	Annexin OS=Vicugna pacos OX=30538 GN=ANXA2 PE=3 SV=1	ANXA2	38.6	7.31										7.22	4	4	1.8942
A0A6I9IT08	LOW QUALITY PROTEIN: carboxypeptidase N subunit 2 OS=Vicugna pacos OX=30538 GN=CPN2 PE=4 SV=1	CPN2	60.3	5.95	6.32	2	2				10.1	3	3				0.447101
A0A6I9IUK1	keratin, type I cytoskeletal 13 OS=Vicugna pacos OX=30538 GN=LOC102526268 PE=3 SV=1	KRT13	47.2	4.86	22.07	5	8	6.13	2	3	14.66	6	7	23.04	5	10	2.22728
A0A6I9IV73	Complement C3 OS=Vicugna pacos OX=30538 GN=C3 PE=4 SV=1	C3	187	6.52	179.54	25	55	51.78	6	19	142.99	23	48	42.17	5	14	1.21269
A0A6I9IVA6	LOW QUALITY PROTEIN: keratin, type II cuticular Hb5 OS=Vicugna pacos OX=30538 GN=LOC102531931 PE=3 SV=1	KRT85	55.7	6.24							0	1	1	6.79	4	4	1.21828
A0A6J0ABW5	inter-alpha-trypsin inhibitor heavy chain H4 isoform X1 OS=Vicugna pacos OX=30538 GN=ITIH4 PE=3 SV=1	ITIH4	104.1	6.83	29.97	6	11	2.73	1	1	30.78	8	11	2.93	1	1	0.811307
A0A6J0ACQ2	histidine-rich glycoprotein OS=Vicugna pacos OX=30538 GN=HRG PE=4 SV=1	HRG	34.8	6.93	23.26	4	8	2.04	1	1	16.85	3	6	2.05	1	1	0.843813
A0A6J0AEI7	complement component C8 alpha chain OS=Vicugna pacos OX=30538 GN=C8A PE=3 SV=1	C8A	66	6.13	6.26	2	2				2.02	1	1	1.85	1	1	0.17444
A0A6J0AHM4	ceruloplasmin isoform X1 OS=Vicugna pacos OX=30538 GN=CP PE=3 SV=1	CP	124.3	5.86	33.25	7	10				7.12	3	4				0.381938
A0A6J0AJY4	leucine-rich alpha-2-glycoprotein isoform X1 OS=Vicugna pacos OX=30538 GN=LRG1 PE=4 SV=1	LRG1	40.7	6.54				9.39	2	4				5.06	2	3	1.99152
A0A6J0AMA4	serpin A3-8-like OS=Vicugna pacos OX=30538 GN=LOC107033900 PE=3 SV=1	SERPINA3	17.3	5.19	4.91	2	2										0.478302
A0A6J0AMY2	Complement component C6 OS=Vicugna pacos OX=30538 GN=C6 PE=3 SV=1	C6	104.9	6.83	11.05	4	5				6.6	3	3				0.1788
A0A6J0AR00	Alpha-amylase OS=Vicugna pacos OX=30538 GN=LOC102539440 PE=3 SV=1	AMY2B	57.6	5.91	2.16	1	1				2.07	1	1	2.21	1	1
A0A6J0ATI7	Sulfhydryl oxidase OS=Vicugna pacos OX=30538 GN=QSOX1 PE=3 SV=1	QSOX1	78.2	8.63	5.38	2	2				5.35	2	2				0.153257
A0A6J0ATK4	fibrinogen gamma chain isoform X1 OS=Vicugna pacos OX=30538 GN=FGG PE=4 SV=1	FGG	50.5	5.96				9.96	4	4	2.41	1	1	9.77	3	4	2.01058
A0A6J0ATR5	Vitamin D-binding protein OS=Vicugna pacos OX=30538 GN=GC PE=4 SV=1	GC	52.7	5.39	15.74	7	7	1.78	1	1	10.07	5	5	1.63	1	1	0.707512
A0A6J0AUA5	Prothrombin OS=Vicugna pacos OX=30538 GN=F2 PE=4 SV=1	F2	71.2	5.92	12.12	3	3				4.94	2	2				0.23071
A0A6J0AUI1	Fibrinogen alpha chain OS=Vicugna pacos OX=30538 GN=FGA PE=4 SV=1	FGA	99.2	6.23	46.39	3	14	6.77	1	2	24.48	2	8	4.24	1	1	0.235586
A0A6J0AW18	vitronectin OS=Vicugna pacos OX=30538 GN=VTN PE=4 SV=1	VTN	54	6.55	36.21	4	9	11.57	3	4	20.87	3	6	16.65	3	5	1.70423
A0A6J0AXU8	coagulation factor XIII B chain OS=Vicugna pacos OX=30538 GN=F13B PE=4 SV=1	F13B	73.3	7.09	6.35	2	2										0.137301
A0A6J0AYR6	extracellular matrix protein 1 isoform X1 OS=Vicugna pacos OX=30538 GN=ECM1 PE=4 SV=1	ECM1	61.5	6.71	20.14	6	6				15.38	6	7				0.686819
A0A6J0AZ44	keratin, type I cytoskeletal 10 isoform X1 OS=Vicugna pacos OX=30538 GN=KRT10 PE=3 SV=1	KRT10	61.4	5.05	80.37	12	28	32.79	9	13	46.4	9	20	46.1	10	22	5.72525
A0A6J0B017	pregnancy zone protein-like OS=Vicugna pacos OX=30538 GN=LOC102529833 PE=3 SV=1	PZP	164.2	6.47	6.16	2	4				9.59	4	5	0	1	1	0.129134
A0A6J0B1D2	heparin cofactor 2 OS=Vicugna pacos OX=30538 GN=SERPIND1 PE=3 SV=1	SERPIND1	55.3	6.7	53.38	8	14	2.35	2	2	29.03	6	9	2.7	1	1	1.45704
A0A6J0B1M3	Phosphopyruvate hydratase OS=Vicugna pacos OX=30538 GN=ENO3 PE=3 SV=1	ENO3	8.32										2.55	2	2		0.627353
A0A6J2ZYM9	alpha-2-macroglobulin-like OS=Vicugna pacos OX=30538 GN=LOC102530085 PE=3 SV=1	A2M	164.8	6.39	38.51	11	13	1.92	1	1	29.71	11	12	1.8	1	1	0.544915
A0A6J2ZZ45	apolipoprotein A-IV OS=Vicugna pacos OX=30538 GN=APOA4 PE=3 SV=1	APOA4	42.1	5.4				24.87	6	10				27.82	6	11	4.3572
A0A6J3ADY7	alpha-1B-glycoprotein isoform X1 OS=Vicugna pacos OX=30538 GN=A1BG PE=4 SV=1	A1BG	57.1	6.14	64.04	7	15	12.96	2	4	55.81	8	15	3.29	1	1	1.63397
A0A6J3AFH8	uncharacterized protein LOC102537286 isoform X1 OS=Vicugna pacos OX=30538 GN=LOC102537286 PE=4 SV=1	C8G	55.9	8.24				4.85	2	2							1.28049
A0A6J3AHF1	serotransferrin OS=Vicugna pacos OX=30538 GN=LOC102544452 PE=3 SV=1	TF	73.3	7.02	66.12	11	25	4.44	2	3	36.68	9	15	2.15	1	1	1.18222
A0A6J3AHW2	complement component C7 isoform X2 OS=Vicugna pacos OX=30538 GN=C7 PE=3 SV=1	C7	93.5	6.99	5.14	3	3				1.82	1	1				0.17444
A0A6J3AJG3	complement C5-like isoform X1 OS=Vicugna pacos OX=30538 GN=LOC102539096 PE=4 SV=1	C5	94.6	7.28	5.74	2	2				1.81	1	1	0	1	1	0.10804
A0A6J3AJK9	serpin A3-8-like OS=Vicugna pacos OX=30538 GN=LOC116280892 PE=3 SV=1	SERPINA3	43.2	5.83	19.13	5	8				11.28	4	5				0.663523
A0A6J3AKN9	inhibitor of carbonic anhydrase-like OS=Vicugna pacos OX=30538 GN=LOC102544716 PE=3 SV=1	TF	76.8	7.36	36.15	5	14	3.91	2	2	20.87	5	11				0.597155
A0A6J3ARD7	Plasminogen OS=Vicugna pacos OX=30538 GN=LOC102525232 PE=4 SV=1	PLG	92.9	7.37	15.63	4	5	2.57	1	1	9.9	2	4	2.48	1	1	0.195876
A0A6J3AUY6	Angiotensinogen OS=Vicugna pacos OX=30538 GN=AGT PE=3 SV=1	AGT	44.6	7.53	6.35	2	2	7.69	3	3	4.99	2	2	2.72	1	1	1.31652
A0A6J3AW28	keratin, type II cytoskeletal 80 isoform X1 OS=Vicugna pacos OX=30538 GN=KRT80 PE=4 SV=1	KRT80	65.5	7.08	5.45	1	2	10.17	1	4				26.74	2	11	3.38662
A0A6J3AY74	keratin, type II cytoskeletal 3 OS=Vicugna pacos OX=30538 GN=KRT3 PE=3 SV=1	KRT3	53	5.8	56.62	8	21	33.59	8	14	57.37	11	22	94.11	10	37	4.04709
A0A6J3B1N1	LOW QUALITY PROTEIN: basement membrane-specific heparan sulfate proteoglycan core protein OS=Vicugna pacos OX=30538 GN=HSPG2 PE=4 SV=1	HSPG2	464.5	6.42	76.85	17	21				64.79	16	20				0.353416
A0A6J3B268	keratin, type II cytoskeletal 72 isoform X1 OS=Vicugna pacos OX=30538 GN=KRT72 PE=3 SV=1	KRT72	59.8	8.02	26.41	4	11	10.27	3	4	18.93	5	8	26.4	3	10	0.714407
A0A6J3B4B6	Junction plakoglobin OS=Vicugna pacos OX=30538 GN=JUP PE=3 SV=1	JUP	81.8	6.14	0	1	1							4.16	2	2	0.445218
A0A6J3B5F3	Amine oxidase OS=Vicugna pacos OX=30538 GN=LOC102534552 PE=3 SV=1	AOC3	84.3	6.43	42.75	6	14	9.33	2	3	25.73	4	9	2.99	1	1	1.00722
A0A6J3B7K4	alpha-2-antiplasmin isoform X1 OS=Vicugna pacos OX=30538 GN=SERPINF2 PE=3 SV=1	SERPINF2	57.3	6.02	15.9	3	4	1.98	1	1	19.09	3	6				0.549365
A0A6J3B7X8	tubulin alpha-1 chain-like OS=Vicugna pacos OX=30538 GN=LOC102531320 PE=3 SV=1	TUBA1A	52.4	5.38				2.77	1	1				8.18	2	3	1.23042
A0A6J3B9V3	Histone H4 OS=Vicugna pacos OX=30538 GN=LOC107035021 PE=3 SV=1	H2AC7	83.3	10.36										2.72	2	2	0.538309
A0A6J3B9W7	complement C4 OS=Vicugna pacos OX=30538 GN=LOC102526087 PE=4 SV=1	C4A	189.5	6.98	114.33	11	25	41.08	8	15	59.71	10	17	25.68	4	11	0.879222
A0A6J3BA33	LOW QUALITY PROTEIN: desmoplakin OS=Vicugna pacos OX=30538 GN=DSP PE=4 SV=1	DSP	324.5	6.8	2.73	1	1				2.49	1	1	4.75	2	2	0.137613
A0A6J3BB51	LOW QUALITY PROTEIN: keratin, type I cytoskeletal 42-like OS=Vicugna pacos OX=30538 GN=LOC102527297 PE=3 SV=1	kRT14	46.3	5.16	17.99	4	5	4.48	2	2	7.64	3	3	19.9	4	7	0.598722
A0A6J3BJR8	complement factor H isoform X2 OS=Vicugna pacos OX=30538 GN=CFH PE=4 SV=1	CFH	132.6	6.58	29.42	4	8				15.18	2	4				0.198568
A0A6J3BLS0	complement C3 isoform X2 OS=Vicugna pacos OX=30538 GN=LOC102538252 PE=4 SV=1	C3	186	6.51	14.63	4	5	2.05	1	1	7.5	3	3				0.115676
