# Supplementary material for: Proteomic and functional analysis of alpaca (Vicugna pacos) sperm quality following in vitro capacitation with follicular and oviductal fluids
Source: Front Vet Sci. 2025 Nov 6;12:1702095. doi: 10.3389/fvets.2025.1702095 (PMC12631973; doi:10.3389/fvets.2025.1702095)
Supplement: SUPPLEMENTARY TABLE 3 — Proteomic profile of alpaca oviductal fluid (OF). List of proteins identified in OF samples (n = 10, pooled from pre-ovulatory follicles;7 mm), including UniProt accession, description, gene names, molecular weight (MW), theoretical isoelectric point (pI), peptide counts, peptide-spectrum matches (PSMs), Sequest HT scores, and relative protein abundance expressed as emPAI%. [file Table_3.xlsx]

## Sheet: Sheet1
Accession	Description	Gene Names	MW [kDa]	calc. pI	Score A Sequest HT	# Peptides A Sequest HT	# PSMs A Sequest HT	Score B Sequest HT	# Peptides B Sequest HT	# PSMs B Sequest HT	emPAI%
P68228	Hemoglobin subunit beta OS=Vicugna pacos OX=30538 GN=HBB PE=1 SV=2	HBB	16.2	8.19	139.38	11	44	84.21	11	36	2.60643
P67816	Hemoglobin subunit alpha OS=Vicugna pacos OX=30538 GN=HBA PE=1 SV=1	HBA	15.1	8.97	118.94	7	33	66.48	7	21	2.73981
A0A6J3BSQ8	Pyruvate kinase OS=Vicugna pacos OX=30538 GN=PKM PE=3 SV=1	PKM	57.9	8.05	90.43	19	30	57.79	17	28	0.313924
A0A6J3BS75	Glutathione-disulfide reductase OS=Vicugna pacos OX=30538 GN=GSR PE=3 SV=1	GSR	53.2	7.65	15.4	5	5	4.55	3	3	0.129354
A0A6J3BR39	ATP synthase subunit alpha OS=Vicugna pacos OX=30538 GN=ATP5F1A PE=3 SV=1	ATP5F1A	59.7	9.1	17.43	5	7	9.39	6	6	0.461695
A0A6J3BQG1	Thioredoxin-dependent peroxiredoxin OS=Vicugna pacos OX=30538 GN=PRDX5 PE=3 SV=1	PRDX5	18.1	8.09	22.94	4	10	16.67	5	8	0.311868
A0A6J3BPT7	Annexin OS=Vicugna pacos OX=30538 GN=ANXA5 PE=3 SV=1	ANXA5	36	5.1	82.39	16	33	55.31	15	29	0.330083
A0A6J3BNK6	Superoxide dismutase [Cu-Zn] OS=Vicugna pacos OX=30538 GN=SOD1 PE=3 SV=1	SOD1	15.7	6.43	5.85	2	2	2.43	2	2	0.347158
A0A6J3BMT3	Serine/threonine-protein phosphatase 2A 55 kDa regulatory subunit B OS=Vicugna pacos OX=30538 GN=PPP2R2A PE=3 SV=1	PPP2R2A	53	6.43	5.18	4	4	0	1	1	0.0476935
A0A6J3BMH2	plasma protease C1 inhibitor isoform X2 OS=Vicugna pacos OX=30538 GN=SERPING1 PE=3 SV=1	SERPING1	56.2	6.58	6.38	2	2	2.47	2	2	0.0472608
A0A6J3BM58	thimet oligopeptidase isoform X1 OS=Vicugna pacos OX=30538 GN=THOP1 PE=3 SV=1	THOP1	78.1	5.96	6.56	3	3				0.0213334
A0A6J3BL79	Ubiquitin-60S ribosomal protein L40 OS=Vicugna pacos OX=30538 GN=LOC102532892 PE=3 SV=1	UBA52	26.8	9.76	12.99	4	5	5.79	2	3	0.0921477
A0A6J3BK77	aldehyde dehydrogenase family 1 member A3 OS=Vicugna pacos OX=30538 GN=ALDH1A3 PE=3 SV=1	ALDH1A3	56	6.7	14.98	6	7	9.96	5	7	0.0469848
A0A6J3BJT3	Perilipin OS=Vicugna pacos OX=30538 GN=PLIN3 PE=3 SV=1	PLIN3	51	5.53	10.41	4	4	2.35	2	2	0.0594024
A0A6J3BJP7	LOW QUALITY PROTEIN: rho GTPase-activating protein 1 OS=Vicugna pacos OX=30538 GN=ARHGAP1 PE=4 SV=1	ARHGAP1	48.8	6.77	7.48	4	4	3.31	3	3	0.232936
A0A6J3BIQ3	ubiquitin-like modifier-activating enzyme 6 isoform X1 OS=Vicugna pacos OX=30538 GN=UBA6 PE=3 SV=1	UBA6	128.9	7.09	2.04	2	2				0.00821457
A0A6J3BI80	Eukaryotic translation initiation factor 3 subunit G OS=Vicugna pacos OX=30538 GN=EIF3G PE=3 SV=1	EIF3G EIF3S4	40.3	7.36	8.45	3	3	0	2	2	0.0324446
A0A6J3BHM8	Histone H2B OS=Vicugna pacos OX=30538 GN=LOC102536561 PE=3 SV=1	H2B	24.5	10.17	0	2	3	0	1	1	0.0537012
A0A6J3BHI2	Annexin OS=Vicugna pacos OX=30538 GN=ANXA3 PE=3 SV=1	ANXA3	46.1	9.13	35.84	11	12	25.37	10	11	0.110897
A0A6J3BH85	Dynamin GTPase OS=Vicugna pacos OX=30538 GN=DNM3 PE=3 SV=1	DNM3	98.4	8.46	5.81	2	2	2.09	1	1	0.00980844
A0A6J3BH43	protein transport protein Sec31A isoform X4 OS=Vicugna pacos OX=30538 GN=SEC31A PE=3 SV=1	SEC31A	134.6	7.18	15.68	6	6	9.78	5	6	0.0632218
A0A6J3BGE1	Septin OS=Vicugna pacos OX=30538 GN=SEPTIN11 PE=3 SV=1	SEPTIN11	50.2	6.68	6.86	2	3	5.43	2	3	0.0259691
A0A6J3BG37	protein Niban 1 OS=Vicugna pacos OX=30538 GN=NIBAN1 PE=3 SV=1	NIBAN1	74.7	4.61	7.54	3	3	3.88	2	2	0.143861
A0A6J3BFU5	bifunctional glutamate/proline--tRNA ligase isoform X1 OS=Vicugna pacos OX=30538 GN=EPRS1 PE=3 SV=1	EPRS1	171.1	7.58	14.16	8	8	6.75	5	5	0.026115
A0A6J3BFI1	Glutathione transferase OS=Vicugna pacos OX=30538 GN=LOC107034286 PE=3 SV=1	GSTA3	27.5	5.55	2.02	2	2				0.071726
A0A6J3BFG6	Rab GTPase-binding effector protein 2 OS=Vicugna pacos OX=30538 GN=RABEP2 PE=3 SV=1	RABEP2	75.7	5.22	4.08	2	2	0	1	1	0.0142222
A0A6J3BEH7	Polyadenylate-binding protein OS=Vicugna pacos OX=30538 GN=PABPC1L PE=3 SV=1	PABPC1L	68.5	9.14	4.22	2	2	2.34	1	1	0.0149579
A0A6J3BE51	LOW QUALITY PROTEIN: guanine nucleotide-binding protein G(S) subunit alpha isoforms XLas OS=Vicugna pacos OX=30538 GN=LOC102533381 PE=3 SV=1	GNAS	105.3	5.11	4.8	2	2	2.2	1	1	0.0158161
A0A6J3BDP1	histone H3.1-like OS=Vicugna pacos OX=30538 GN=LOC102537048 PE=3 SV=1	H3C1	28.4	11.3	12.89	4	5	11.1	4	6	0.0999133
A0A6J3BDJ7	Non-specific serine/threonine protein kinase OS=Vicugna pacos OX=30538 GN=OXSR1 PE=4 SV=1	OXSR1	58.1	6.43	5.5	3	3	1.86	2	2	0.0879082
A0A6J3BD77	Coatomer subunit alpha OS=Vicugna pacos OX=30538 GN=COPA PE=4 SV=1	COPA	139.8	7.59	6.26	3	3	1.6	1	1	0.0111571
A0A6J3BD54	Lactotransferrin OS=Vicugna pacos OX=30538 GN=LTF PE=3 SV=1	LTF	80.1	8.03	18.89	7	8	13.72	6	7	0.139128
A0A6J3BCS2	Acylaminoacyl-peptidase OS=Vicugna pacos OX=30538 GN=APEH PE=3 SV=1	APEH	82.8	5.59	10.81	4	4	2.38	1	1	0.0317548
A0A6J3BCM8	Proteasome subunit alpha type OS=Vicugna pacos OX=30538 GN=PSMA7 PE=3 SV=1	PSMA7	27.9	8.46	19.2	6	6	9.21	4	5	0.0999235
A0A6J3BCL9	Oxysterol-binding protein OS=Vicugna pacos OX=30538 GN=LOC102534921 PE=3 SV=1	OSBPL2	93.3	5.8	0	1	1	2.55	2	2	0.0231761
A0A6J3BC22	Eukaryotic translation initiation factor 6 OS=Vicugna pacos OX=30538 GN=EIF6 PE=3 SV=1	EIF6 ITGB4BP	26.6	4.68	4.31	2	3	2.05	2	2	0.0592816
A0A6J3BBS7	Phosphoinositide phospholipase C OS=Vicugna pacos OX=30538 GN=PLCD1 PE=4 SV=1	PLCD1	89	7.12	4.45	2	2				0.0126284
A0A6J3BBJ3	T-complex protein 1 subunit zeta OS=Vicugna pacos OX=30538 GN=CCT6A PE=3 SV=1	CCT6A	54.2	7.2	9.64	5	6	6.35	5	5	0.0563985
A0A6J3BBE6	Phosphomannomutase OS=Vicugna pacos OX=30538 GN=PMM2 PE=3 SV=1	PMM2	28.6	8.48	6.76	3	3	0	2	2	0.056586
A0A6J3BB62	mesothelin isoform X1 OS=Vicugna pacos OX=30538 GN=LOC102538067 PE=3 SV=1	MSLN	45.3	7.01	4.51	2	2	0	2	2	0.0457319
A0A6J3BB51	LOW QUALITY PROTEIN: keratin, type I cytoskeletal 42-like OS=Vicugna pacos OX=30538 GN=LOC102527297 PE=3 SV=1	KRT14	46.3	5.16	17.31	5	7	9.87	5	7	0.0819005
A0A6J3BAX9	phosphoribosyl pyrophosphate synthase-associated protein 2 OS=Vicugna pacos OX=30538 GN=PRPSAP2 PE=3 SV=1	PRPSAP2	40.7	6.93	5.16	2	2	0	1	1	0.0237855
A0A6J3BAE0	dihydropteridine reductase isoform X2 OS=Vicugna pacos OX=30538 GN=QDPR PE=4 SV=1	QDPR	25.6	6.92	15.04	3	4	9.06	3	3	0.18285
A0A6J3BA33	LOW QUALITY PROTEIN: desmoplakin OS=Vicugna pacos OX=30538 GN=DSP PE=4 SV=1	DSP	324.5	6.8	0	1	1	2.18	1	1
A0A6J3B9Z4	serpin B6 OS=Vicugna pacos OX=30538 GN=SERPINB6 PE=3 SV=1	SERPINB6	42.9	5.21	8.26	3	3	2.73	2	2	0.0249705
A0A6J3B9Y4	Exocyst complex component 2 OS=Vicugna pacos OX=30538 GN=EXOC2 PE=3 SV=1	EXOC2	102.5	6.73	2.49	2	2				0.0106667
A0A6J3B9W7	complement C4 OS=Vicugna pacos OX=30538 GN=LOC102526087 PE=4 SV=1	C4	189.5	6.98	31.66	10	12	26.13	10	11	0.0357049
A0A6J3B9V3	Histone H4 OS=Vicugna pacos OX=30538 GN=LOC107035021 PE=3 SV=1	LOC107035021	83.3	10.36	14.98	5	7				0.0669426
A0A6J3B9S6	Coatomer subunit gamma OS=Vicugna pacos OX=30538 GN=COPG1 PE=3 SV=1	COPG1	89.4	5.27	4.77	2	2	1.63	1	1	0.108432
A0A6J3B9S3	Vesicle-fusing ATPase OS=Vicugna pacos OX=30538 GN=NSF PE=3 SV=1	NSF	87.2	7.3	3.17	1	1	3.81	2	2	0.0171823
A0A6J3B9S2	Microtubule-associated protein OS=Vicugna pacos OX=30538 GN=MAP4 PE=4 SV=1	MAP4	235.8	5.68	11.53	4	4	6.11	5	5	0.0452103
A0A6J3B9H0	copine-1 isoform X3 OS=Vicugna pacos OX=30538 GN=LOC102533898 PE=3 SV=1	CPNE1	59.4	6.04	4.16	2	2	0	1	1	0.0237855
A0A6J3B9A3	Glycerol-3-phosphate dehydrogenase [NAD(+)] OS=Vicugna pacos OX=30538 GN=GPD1L PE=3 SV=1	GPD1L	30.9	5.97	3.19	1	1	3.5	2	2	0.0489495
A0A6J3B8V9	RNA helicase OS=Vicugna pacos OX=30538 GN=EIF4A3 PE=3 SV=1	EIF4A3	46.8	6.73	10.54	2	3	3.25	1	1	0.0389886
A0A6J3B8Q4	septin-9 OS=Vicugna pacos OX=30538 GN=SEPTIN9 PE=3 SV=1	SEPTIN9	70.8	8.57	1.73	1	1	0	2	2	0.0225767
A0A6J3B7X4	Heat shock protein beta-1 OS=Vicugna pacos OX=30538 GN=HSPB1 PE=3 SV=1	HSPB1	22.4	6.54	19.08	4	6	12.66	4	6	0.109986
A0A6J3B7U1	Cytosol aminopeptidase OS=Vicugna pacos OX=30538 GN=LAP3 PE=3 SV=1	LAP3	55.9	6.42	35.92	10	16	20.79	10	17	0.0760922
A0A6J3B7L5	UDP-glucose 6-dehydrogenase OS=Vicugna pacos OX=30538 GN=UGDH PE=3 SV=1	UGDH	59.2	7.55	8.21	3	3	1.61	2	2	0.0287799
A0A6J3B7K4	alpha-2-antiplasmin isoform X1 OS=Vicugna pacos OX=30538 GN=SERPINF2 PE=3 SV=1	SERPINF2	57.3	6.02	7.93	4	4				0.0573794
A0A6J3B750	Na(+)/H(+) exchange regulatory cofactor NHE-RF OS=Vicugna pacos OX=30538 GN=SLC9A3R1 PE=4 SV=1	SLC9A3R1	41.3	5.73	11.08	4	4	7.65	4	4	0.0273477
A0A6J3B6W9	phosphoglucomutase-2 isoform X1 OS=Vicugna pacos OX=30538 GN=PGM2 PE=3 SV=1	PGM2	76.6	8.51	10.98	5	5	6.39	4	4	0.0841411
A0A6J3B6S2	Dynactin subunit 1 OS=Vicugna pacos OX=30538 GN=DCTN1 PE=3 SV=1	DCTN1	128.7	5.52	4.26	3	3	1.87	2	2	0.0236016
A0A6J3B6H1	LOW QUALITY PROTEIN: BTB/POZ domain-containing protein KCTD12 OS=Vicugna pacos OX=30538 GN=KCTD12 PE=4 SV=1	KCTD12	33.5	7.72	4.5	3	3	1.67	1	1	0.0506361
A0A6J3B620	Fructose-bisphosphate aldolase OS=Vicugna pacos OX=30538 GN=ALDOC PE=3 SV=1	ALDOC	39.3	6.79	19.01	3	5	8.15	2	3	0.055479
A0A6J3B5F3	Amine oxidase OS=Vicugna pacos OX=30538 GN=LOC102534552 PE=3 SV=1	AOC3	84.3	6.43	20.83	6	7	7.72	3	3	0.061548
A0A6J3B590	ADP-ribose glycohydrolase ARH3 OS=Vicugna pacos OX=30538 GN=ADPRS PE=3 SV=1	ADPRS	38.9	4.88	4.38	2	2	2.02	2	2	0.0518621
A0A6J3B4P1	actin-related protein 2/3 complex subunit 4 OS=Vicugna pacos OX=30538 GN=ARPC4 PE=3 SV=1	ARPC4	21.5	8.69	1.88	2	2				0.0440154
A0A6J3B4F2	F-actin-capping protein subunit beta OS=Vicugna pacos OX=30538 GN=CAPZB PE=3 SV=1	CAPZB	35	5.39	8.26	3	3	9.17	4	4
A0A6J3B453	lipopolysaccharide-responsive and beige-like anchor protein OS=Vicugna pacos OX=30538 GN=LRBA PE=4 SV=1	LRBA	340.8	5.69	4.16	2	2	1.79	1	1	0.00318774
A0A6J3B3F9	importin-5 OS=Vicugna pacos OX=30538 GN=IPO5 PE=4 SV=1	IPO5	116.9	4.97	2.37	2	3	0	1	1	0.0160613
A0A6J3B314	GTP-binding nuclear protein Ran-like OS=Vicugna pacos OX=30538 GN=LOC116282961 PE=4 SV=1	RAN	19.3	7.55	3.55	1	2	2.41	1	1
A0A6J3B270	6-phosphogluconate dehydrogenase, decarboxylating OS=Vicugna pacos OX=30538 GN=PGD PE=3 SV=1	PGD	53.3	6.93	19.84	7	7	13.56	7	7	0.0753535
A0A6J3B268	keratin, type II cytoskeletal 72 isoform X1 OS=Vicugna pacos OX=30538 GN=KRT72 PE=3 SV=1	KRT72	59.8	8.02	37.34	8	15	27.49	6	12	0.058205
A0A6J3B1W6	keratin, type II cytoskeletal 8 OS=Vicugna pacos OX=30538 GN=KRT8 PE=3 SV=1	KRT8	54	5.82	47.94	12	19	27.05	10	14	0.123586
A0A6J3B117	ubiquitin-conjugating enzyme E2 N isoform X1 OS=Vicugna pacos OX=30538 GN=UBE2N PE=3 SV=1	UBE2N	17.1	6.57	11.06	4	4	9.27	4	4	0.135949
A0A6J3B114	Adenylyl cyclase-associated protein OS=Vicugna pacos OX=30538 GN=CAP1 PE=3 SV=1	CAP1	51.3	7.03	40.48	9	15	7.35	7	9	0.197377
A0A6J3B0M5	Prostaglandin E synthase 3 OS=Vicugna pacos OX=30538 GN=PTGES3 PE=3 SV=1	PTGES3	19.1	4.63	7.73	3	3	2.57	2	2	0.166288
A0A6J3B0L3	ras-related protein Rab-5B isoform X1 OS=Vicugna pacos OX=30538 GN=RAB5B PE=4 SV=1	RAB5B	29	8.84	4.36	2	2	2.14	1	1	0.0381303
A0A6J3B0H9	nascent polypeptide-associated complex subunit alpha isoform X1 OS=Vicugna pacos OX=30538 GN=NACA PE=4 SV=1	NACA	147.9	8.03	10.12	2	3	5.03	3	3	0.0380928
A0A6J3AZP8	Eukaryotic translation initiation factor 3 subunit A OS=Vicugna pacos OX=30538 GN=EIF3A PE=3 SV=1	EIF3A EIF3S10	161.6	6.95	13.43	4	6	4.11	3	3	0.0550276
A0A6J3AZC0	arsenite methyltransferase isoform X1 OS=Vicugna pacos OX=30538 GN=AS3MT PE=4 SV=1	AS3MT	43.3	5.9	1.8	2	2				0.0237855
A0A6J3AYW0	MMS19 nucleotide excision repair protein OS=Vicugna pacos OX=30538 GN=MMS19 PE=3 SV=1	MMS19	110.2	6.48	0	2	2				0.00956323
A0A6J3AYG1	Glutamate dehydrogenase OS=Vicugna pacos OX=30538 GN=GLUD1 PE=3 SV=1	GLUD1	54.2	7.8	7.91	3	3				0.0306514
A0A6J3AYE8	Annexin OS=Vicugna pacos OX=30538 GN=ANXA11 PE=3 SV=1	ANXA11									0.168864
A0A6J3AYB1	Annexin OS=Vicugna pacos OX=30538 GN=ANXA11 PE=3 SV=1	ANXA11	54.2	7.93	26.31	8	9	12.34	8	8	0.0344627
A0A6J3AY74	keratin, type II cytoskeletal 3 OS=Vicugna pacos OX=30538 GN=KRT3 PE=3 SV=1	KRT3	53	5.8	69.68	14	32	50.96	13	29	0.296939
A0A6J3AY15	Heterogeneous nuclear ribonucleoprotein A1 OS=Vicugna pacos OX=30538 GN=HNRNPA1 PE=4 SV=1	HNRNPA1	38.8	9.13	14.76	5	5	8.05	3	3	0.0662744
A0A6J3AX22	heat shock 70 kDa protein 12A isoform X5 OS=Vicugna pacos OX=30538 GN=HSPA12A PE=4 SV=1	HSPA12A	74.9	6.73	4.59	2	2				0.0153257
A0A6J3AWR7	Eukaryotic translation initiation factor 3 subunit K OS=Vicugna pacos OX=30538 GN=EIF3K PE=3 SV=1	EIF3K EIF3S12	28.4	5.1	2.57	1	1	2.08	2	2	0.0777198
A0A6J3AWG6	Catalase OS=Vicugna pacos OX=30538 GN=CAT PE=3 SV=1	CAT	57.5	6.89	5.4	2	2	3.92	2	2	0.097804
A0A6J3AWF5	Peroxiredoxin-like 2A OS=Vicugna pacos OX=30538 GN=PRXL2A PE=3 SV=1	PRXL2A	25.7	7.91	4.89	2	2	1.82	1	1	0.0521073
A0A6J3AWE1	Vinculin OS=Vicugna pacos OX=30538 GN=VCL PE=3 SV=1	VCL	123.9	5.86	9.79	4	6	2.11	2	2	0.132661
A0A6J3AVR3	Haptoglobin OS=Vicugna pacos OX=30538 GN=LOC102528731 PE=3 SV=1	HP	40.9	7.75	11.7	4	4	1.71	3	3	0.0390499
A0A6J3AV31	40S ribosomal protein S19 OS=Vicugna pacos OX=30538 GN=RPS19 PE=3 SV=1	RPS19	25.1	9.85	4.98	2	2	2.78	2	2	0.0506361
A0A6J3AUY6	Angiotensinogen OS=Vicugna pacos OX=30538 GN=AGT PE=3 SV=1	AGT	44.6	7.53	17.69	6	7	3.69	5	5	0.0791419
A0A6J3AUV6	phosphatidylinositol-binding clathrin assembly protein isoform X1 OS=Vicugna pacos OX=30538 GN=PICALM PE=3 SV=1	PICALM	74.3	7.42	2.05	1	1	0	1	1
A0A6J3AUN5	eukaryotic translation initiation factor 4 gamma 2 OS=Vicugna pacos OX=30538 GN=EIF4G2 PE=3 SV=1	EIF4G2	120.2	7.66	2.15	2	2				0.00833717
A0A6J3AU76	ATP-dependent 6-phosphofructokinase OS=Vicugna pacos OX=30538 GN=PFKL PE=3 SV=1	PFKL	82.4	7.37	36.96	8	11	19.64	7	8	0.108485
A0A6J3AU29	Pyridoxal kinase OS=Vicugna pacos OX=30538 GN=PDXK PE=3 SV=1	PDXK	27.5	7.14	11.08	2	4	2.16	3	4	0.251839
A0A6J3AT16	LOW QUALITY PROTEIN: CD109 antigen OS=Vicugna pacos OX=30538 GN=CD109 PE=3 SV=1	CD109	164.8	5.55	23.56	7	9	4.66	3	4	0.233019
A0A6J3AS17	IST1 homolog OS=Vicugna pacos OX=30538 GN=IST1 PE=3 SV=1	IST1	39.8	5.35	2.37	2	2	2.23	1	1	0.0440154
A0A6J3ARX9	Glycogen debranching enzyme OS=Vicugna pacos OX=30538 GN=AGL PE=3 SV=1	AGL	173.9	6.81	7.56	4	4				0.0117701
A0A6J3ARU4	vascular non-inflammatory molecule 3 isoform X1 OS=Vicugna pacos OX=30538 GN=VNN3 PE=3 SV=1	VNN3	56.5	6.05	5.43	2	2				0.0237855
A0A6J3ARM7	beta-arrestin-1 isoform X1 OS=Vicugna pacos OX=30538 GN=ARRB1 PE=3 SV=1	ARRB1	50.2	6.32	16.09	5	6	3.98	2	2	0.181156
A0A6J3ARD7	Plasminogen OS=Vicugna pacos OX=30538 GN=LOC102525232 PE=4 SV=1	PLG	92.9	7.37	4.74	2	2	6.1	3	3	0.121166
A0A6J3AQM7	Malic enzyme OS=Vicugna pacos OX=30538 GN=ME1 PE=3 SV=1	ME1	63.1	5.19	12.42	5	6	2.62	3	3	0.245832
A0A6J3AQ57	tropomyosin alpha-1 chain isoform X12 OS=Vicugna pacos OX=30538 GN=TPM1 PE=3 SV=1	TPM1	34	4.77	6.32	2	2				0.0259924
A0A6J3AQ24	Protein arginine N-methyltransferase 5 OS=Vicugna pacos OX=30538 GN=PRMT5 PE=3 SV=1	PRMT5	77	7.83	6.71	3	3	3.56	2	2
A0A6J3APW6	heat shock protein HSP 90-alpha isoform X1 OS=Vicugna pacos OX=30538 GN=HSP90AA1 PE=3 SV=1	HSP90AA1	84.7	5.01	266.42	33	94	139.78	27	68	0.72367
A0A6J3APA1	60S ribosomal protein L4 OS=Vicugna pacos OX=30538 GN=RPL4 PE=3 SV=1	RPL4	50.4	10.84	12.61	3	4	1.73	1	1	0.039479
A0A6J3ANZ1	Creatine kinase OS=Vicugna pacos OX=30538 GN=CKB PE=3 SV=1	CKB	22.9	6.64	35.64	6	15	17.09	5	11	0.495174
A0A6J3ANX3	Eukaryotic translation initiation factor 5 OS=Vicugna pacos OX=30538 GN=EIF5 PE=3 SV=1	EIF5	49.1	5.58	2.88	1	1	2.11	2	2	0.0371616
A0A6J3ANL4	Obg-like ATPase 1 OS=Vicugna pacos OX=30538 GN=OLA1 PE=3 SV=1	OLA1	44.7	7.81	10.86	3	4	9.12	3	4	0.113364
A0A6J3AMV3	Alpha-1,4 glucan phosphorylase OS=Vicugna pacos OX=30538 GN=PYGL PE=3 SV=1	PYGL	92.4	6.89	10.36	6	7	11.87	6	6	0.192525
A0A6J3AMR6	Signal transducer and activator of transcription OS=Vicugna pacos OX=30538 GN=STAT1 PE=3 SV=1	STAT1	88.6	6.05	7.34	2	2	8.29	3	3	0.157358
A0A6J3AMJ1	sorting nexin-6 isoform X1 OS=Vicugna pacos OX=30538 GN=SNX6 PE=4 SV=1	SNX6	33.8	8.51	0	2	2				0.0317548
A0A6J3AMC0	Galectin OS=Vicugna pacos OX=30538 GN=LGALS3 PE=4 SV=1	LGALS3	26.7	8.56	15.73	4	7	6.56	4	5	0.284807
A0A6J3AKN9	inhibitor of carbonic anhydrase-like OS=Vicugna pacos OX=30538 GN=LOC102544716 PE=3 SV=1	TF	76.8	7.36	23.87	5	8	18.92	7	9	0.181432
A0A6J3AKC5	Transitional endoplasmic reticulum ATPase OS=Vicugna pacos OX=30538 GN=VCP PE=3 SV=1	VCP	84.4	5.27	56.17	18	22	25.24	18	24	0.240168
A0A6J3AKC0	guanine nucleotide-binding protein G(Q) subunit alpha OS=Vicugna pacos OX=30538 GN=LOC102536841 PE=3 SV=1	GNAQ	35.4	5.38	2.94	2	2				0.0300384
A0A6J3AJT7	mannose-1-phosphate guanyltransferase alpha isoform X1 OS=Vicugna pacos OX=30538 GN=GMPPA PE=3 SV=1	GMPPA	46.5	6.89	12.88	5	5	2.05	1	1	0.109855
A0A6J3AJ03	Eukaryotic translation initiation factor 3 subunit B OS=Vicugna pacos OX=30538 GN=EIF3B PE=3 SV=1	EIF3B EIF3S9	63.5	6.71	3.99	2	2	0	2	2	0.0196169
A0A6J3AIH7	Isoleucine--tRNA ligase OS=Vicugna pacos OX=30538 GN=IARS1 PE=3 SV=1	IARS1	152.2	6.68	10.37	5	5	3.87	5	5	0.0386718
A0A6J3AIF9	endoplasmic reticulum resident protein 44 OS=Vicugna pacos OX=30538 GN=ERP44 PE=4 SV=1	ERP44	52.8	5.47	1.82	2	3	0	1	1	0.0272184
A0A6J3AIB6	Serine/threonine-protein phosphatase 2A activator OS=Vicugna pacos OX=30538 GN=PTPA PE=3 SV=1	PTPA	39.4	6.39	4.26	3	3	2.18	1	1	0.0429119
A0A6J3AI98	cytoplasmic dynein 1 intermediate chain 2 isoform X1 OS=Vicugna pacos OX=30538 GN=DYNC1I2 PE=3 SV=1	DYNC1I2	71.5	5.27	4.73	2	2	2.34	1	1	0.0210881
A0A6J3AI55	protein Niban 2 OS=Vicugna pacos OX=30538 GN=NIBAN2 PE=3 SV=1	NIBAN2	83.6	5.83	4.77	4	4	1.72	1	1	0.0278315
A0A6J3AI42	Glutamine--fructose-6-phosphate transaminase (isomerizing) OS=Vicugna pacos OX=30538 GN=GFPT1 PE=4 SV=1	GFPT1	69.8	6.89	13.82	5	5	3.44	3	3	0.0767692
A0A6J3AHY0	glyoxylate reductase/hydroxypyruvate reductase OS=Vicugna pacos OX=30538 GN=GRHPR PE=3 SV=1	GRHPR	34.5	6.68	2.42	1	1	3.54	2	2	0.0667311
A0A6J3AHN2	Nucleoside diphosphate kinase OS=Vicugna pacos OX=30538 GN=LOC102534579 PE=3 SV=1	NME2	17.2	7.43	29.46	8	12	16.9	8	11	0.25663
A0A6J3AHF1	serotransferrin OS=Vicugna pacos OX=30538 GN=LOC102544452 PE=3 SV=1	TF	73.3	7.02	97.14	25	38	54.49	18	28	0.370747
A0A6J3AHA5	Eukaryotic translation initiation factor 5A OS=Vicugna pacos OX=30538 GN=EIF5A PE=3 SV=1	EIF5A	16.8	5.24	18.17	3	7	4.54	2	4	0.284521
A0A6J3AH89	tubulin beta-4B chain OS=Vicugna pacos OX=30538 GN=LOC102541537 PE=3 SV=1	TUBB4B	34.1	4.91	96.1	12	35	63.05	11	31	0.521534
A0A6J3AH88	Aspartyl aminopeptidase OS=Vicugna pacos OX=30538 GN=DNPEP PE=3 SV=1	DNPEP	52.8	7.15	5.83	2	2	4.72	2	2	0.075627
A0A6J3AFS6	Delta-aminolevulinic acid dehydratase OS=Vicugna pacos OX=30538 GN=ALAD PE=3 SV=1	ALAD	36.1	7.15	4.91	2	2	5.48	3	3	0.139675
A0A6J3AFD3	talin-1 isoform X1 OS=Vicugna pacos OX=30538 GN=TLN1 PE=4 SV=1	TLN1	272.8	6.19	18.91	8	8	2.51	3	3	0.0255019
A0A6J3AEY8	Protein disulfide-isomerase OS=Vicugna pacos OX=30538 GN=P4HB PE=3 SV=1	P4HB	53.6	4.93	20.52	8	10	6.93	6	6	0.0927901
A0A6J3AEX9	Hepatocyte growth factor-regulated tyrosine kinase substrate OS=Vicugna pacos OX=30538 GN=HGS PE=4 SV=1	HGS	85.7	6.39	4.55	2	2				0.0196169
A0A6J3AEC4	40S ribosomal protein S5 isoform X1 OS=Vicugna pacos OX=30538 GN=RPS5 PE=3 SV=1	RPS5	27.7	9.45	7.7	2	3				0.057502
A0A6J3ADY7	alpha-1B-glycoprotein isoform X1 OS=Vicugna pacos OX=30538 GN=A1BG PE=4 SV=1	A1BG	57.1	6.14	16.72	6	6	4.74	4	4	0.070063
A0A6J3ADX8	Fatty acid synthase OS=Vicugna pacos OX=30538 GN=FASN PE=4 SV=1	FASN	272.2	6.42	29.02	12	12	8.94	7	7	0.05345
A0A6J3ADQ2	myosin-10 isoform X1 OS=Vicugna pacos OX=30538 GN=MYH10 PE=3 SV=1	MYH10	235.7	5.63	9.93	4	5	6.48	3	3	0.0111571
A0A6J3ADK0	ras-related C3 botulinum toxin substrate 3 isoform X1 OS=Vicugna pacos OX=30538 GN=RAC3 PE=4 SV=1	RAC3	21.6	8.62	5.78	2	3	2.29	2	3	0.0465288
A0A6J3ADJ8	Glucose-6-phosphate 1-dehydrogenase OS=Vicugna pacos OX=30538 GN=G6PD PE=3 SV=1	G6PD	63.2	7.9	16.22	9	9	3.49	4	4	0.0791971
A0A6J3ADE5	Tubulin-specific chaperone D OS=Vicugna pacos OX=30538 GN=TBCD PE=3 SV=1	TBCD	122	6.77	3.72	2	2	0	1	1	0.00919541
A0A6J3AD60	plastin-3 OS=Vicugna pacos OX=30538 GN=PLS3 PE=4 SV=1	PLS3	70.7	5.6	21.69	9	9	9.91	7	7	0.0836109
A0A6J3AD02	dynactin subunit 2 isoform X1 OS=Vicugna pacos OX=30538 GN=DCTN2 PE=3 SV=1	DCTN2	53	5.38	14.58	5	5	8.89	6	7	0.0734407
A0A6J3ACV1	RuvB-like helicase OS=Vicugna pacos OX=30538 GN=RUVBL1 PE=3 SV=1	RUVBL1	43.8	5.78	31.28	6	9	14.08	6	8	0.136445
A0A6J3ABT6	L-xylulose reductase OS=Vicugna pacos OX=30538 GN=LOC102530407 PE=4 SV=1	DCXR	21.3	5.57	6.21	2	2	2.49	2	2	0.065243
A0A6J3ABK8	Ribonuclease inhibitor OS=Vicugna pacos OX=30538 GN=RNH1 PE=4 SV=1	RNH1	57.2	5.25	25.99	7	8	22.4	8	9	0.0942711
A0A6J3AB71	Transaldolase OS=Vicugna pacos OX=30538 GN=TALDO1 PE=3 SV=1	TALDO1	37.8	6.87	4.05	3	4	3.69	2	2	0.096981
A0A6J3A9W0	Hepatocyte growth factor receptor OS=Vicugna pacos OX=30538 GN=MET PE=3 SV=1	MET	172.7	7.11	5.56	2	2	4.19	4	4	0.0620566
A0A6J3A9L1	60S acidic ribosomal protein P2 OS=Vicugna pacos OX=30538 GN=RPLP2 PE=3 SV=1	RPLP2	23.3	5.34	6.47	2	2	4.06	2	2	0.0274636
A0A6J3A973	NSFL1 cofactor p47 OS=Vicugna pacos OX=30538 GN=NSFL1C PE=4 SV=1	NSFL1C	38	5.62	9.33	4	4	3.55	1	1	0.0603219
A0A6J3A948	Glycine--tRNA ligase OS=Vicugna pacos OX=30538 GN=GARS1 PE=3 SV=1	GARS1	70.5	6.46	6.66	2	2	6.87	3	3	0.0370882
A0A6J3A866	caldesmon isoform X1 OS=Vicugna pacos OX=30538 GN=CALD1 PE=4 SV=1	CALD1	97.5	6.2	2.87	2	2	1.76	1	1	0.0126284
A0A6J3A7P8	immunoglobulin mu heavy chain-like OS=Vicugna pacos OX=30538 GN=LOC116278391 PE=4 SV=1	IGHV3-23	31.4	4.82	5.12	2	2	2.36	1	1	0.0819005
A0A6J3A7D7	Non-specific serine/threonine protein kinase OS=Vicugna pacos OX=30538 GN=RPS6KA3 PE=3 SV=1	RPS6KA3	80.6	7.15	1.85	1	1	1.83	1	1
A0A6J3A6N2	Glutathione transferase OS=Vicugna pacos OX=30538 GN=LOC116277920 PE=3 SV=1	GSTA1	20.8	9.19	6.21	3	3	2.02	1	1	0.0953871
A0A6J3A6L2	ras GTPase-activating-like protein IQGAP2 OS=Vicugna pacos OX=30538 GN=IQGAP2 PE=4 SV=1	IQGAP2	173.8	6.42	4.39	2	3	1.89	1	1	0.00931802
A0A6J3A5D5	Septin OS=Vicugna pacos OX=30538 GN=SEPTIN8 PE=3 SV=1	SEPTIN8	55.8	6.13	6.29	2	3	3.3	2	3	0.069842
A0A6J3A4M2	Protein NDRG2 OS=Vicugna pacos OX=30538 GN=NDRG2 PE=3 SV=1	NDRG2	38	5.63	8.26	2	2	5.41	2	2	0.0496676
A0A6J3A2Z1	target of Nesh-SH3 isoform X1 OS=Vicugna pacos OX=30538 GN=ABI3BP PE=4 SV=1	ABI3BP	206.7	9.8	7.52	3	3				0.00821457
A0A6J3A291	Calpain small subunit 1 OS=Vicugna pacos OX=30538 GN=CAPNS1 PE=4 SV=1	CAPNS1	28.1	5.2	12.82	4	6	6.37	4	4	0.0748507
A0A6J3A1V5	RNA helicase OS=Vicugna pacos OX=30538 GN=DDX17 PE=3 SV=1	DDX17	71.6	8.5	5.22	2	2				0.026728
A0A6J3A1G4	Sulfurtransferase OS=Vicugna pacos OX=30538 GN=MPST PE=4 SV=1	MPST	38.7	6.3	19.27	5	7	6.72	3	4	0.0610575
A0A6J3A1G1	Small nuclear ribonucleoprotein-associated protein OS=Vicugna pacos OX=30538 GN=SNRPN PE=3 SV=1	SNRPN	24.6	11.19	2.19	2	2	0	1	1	0.0440154
A0A6J3A1F2	myosin-9 OS=Vicugna pacos OX=30538 GN=MYH9 PE=3 SV=1	MYH9	224.2	5.57	24.44	8	9	8.56	5	5	0.0300467
A0A6J3A185	V-type proton ATPase subunit E 1 isoform X1 OS=Vicugna pacos OX=30538 GN=ATP6V1E1 PE=3 SV=1	ATP6V1E1	26.3	8.31	6.54	2	2	3.24	2	2	0.040543
A0A6J3A0U4	ovostatin homolog 2-like OS=Vicugna pacos OX=30538 GN=LOC102529558 PE=3 SV=1	OVOS2	163	5.14	15.27	6	6	7.73	5	5	0.0432082
A0A6J3A0S0	40S ribosomal protein S14 OS=Vicugna pacos OX=30538 GN=RPS14 PE=3 SV=1	RPS14	16.3	10.05	11.83	3	4	11.13	3	4	0.112463
A0A6J3A0R1	filamin-A isoform X1 OS=Vicugna pacos OX=30538 GN=FLNA PE=3 SV=1	FLNA	280.6	6.15	62.45	24	25	24.06	12	12	0.0426843
A0A6J3A0M5	Hypoxanthine phosphoribosyltransferase OS=Vicugna pacos OX=30538 GN=HPRT1 PE=3 SV=1	HPRT1	26.5	6.54	0	1	1	0	1	1
A0A6J3A0I3	tubulin--tyrosine ligase-like protein 12 OS=Vicugna pacos OX=30538 GN=TTLL12 PE=4 SV=1	TTLL12	75.6	5.26	28.5	9	10	7.99	5	5	0.0844308
A0A6J3A013	Peptidylprolyl isomerase OS=Vicugna pacos OX=30538 GN=FKBP4 PE=4 SV=1	FKBP4	51.2	5.38	19.73	6	6	10.91	4	4	0.0829426
A0A6J2ZZD4	Dynamin-1-like protein OS=Vicugna pacos OX=30538 GN=DNM1L PE=3 SV=1	DNM1L	84.4	7.21	4.36	2	3	1.84	1	1	0.0166743
A0A6J2ZZD3	Annexin OS=Vicugna pacos OX=30538 GN=ANXA6 PE=3 SV=1	ANXA6	74.6	5.76	21.74	8	10	18.69	8	8	0.0638332
A0A6J2ZZ45	apolipoprotein A-IV OS=Vicugna pacos OX=30538 GN=APOA4 PE=3 SV=1	APOA4	42.1	5.4	36.74	12	16	14.44	10	10	0.137451
A0A6J2ZYZ3	Serine/threonine-protein phosphatase OS=Vicugna pacos OX=30538 GN=PPP1CC PE=3 SV=1	PPP1CC	39.8	7.27	6.54	3	3	1.61	1	2	0.0409502
A0A6J2ZYR3	Triosephosphate isomerase OS=Vicugna pacos OX=30538 GN=TPI1 PE=3 SV=1	TPI1	18	5.58	8.17	4	4	4.5	4	4	0.105281
A0A6J2ZYM9	alpha-2-macroglobulin-like OS=Vicugna pacos OX=30538 GN=LOC102530085 PE=3 SV=1	A2M	164.8	6.39	17.44	7	8	3.81	3	3	0.0656828
A0A6J2ZXQ6	GTP-binding nuclear protein Ran OS=Vicugna pacos OX=30538 GN=RAN PE=3 SV=1	RAN	34.8	8.13	6.08	2	3	1.87	1	1	0.0409502
A0A6J0B5Q6	Gamma-butyrobetaine dioxygenase OS=Vicugna pacos OX=30538 GN=BBOX1 PE=3 SV=1	BBOX1	44.8	7.68	1.67	2	2				0.0272184
A0A6J0B597	Annexin OS=Vicugna pacos OX=30538 GN=ANXA7 PE=3 SV=1	ANXA7	51.7	5.52	16.08	6	7	2.1	2	2	0.177503
A0A6J0B4F1	prolargin OS=Vicugna pacos OX=30538 GN=PRELP PE=4 SV=1	PRELP	43.7	9.41	5.04	2	2				0.0259924
A0A6J0B498	40S ribosomal protein S9 OS=Vicugna pacos OX=30538 GN=RPS9 PE=3 SV=1	RPS9	22.6	10.65	4.15	3	3	3.73	3	3	0.0521073
A0A6J0B3P4	LOW QUALITY PROTEIN: heterogeneous nuclear ribonucleoprotein D0 OS=Vicugna pacos OX=30538 GN=HNRNPD PE=4 SV=1	HNRNPD	38.4	7.81	4.31	2	2				0.0440154
A0A6J0B2R1	Biliverdin reductase A OS=Vicugna pacos OX=30538 GN=BLVRA PE=3 SV=1	BLVRA	33.5	6.62	17.94	5	8	12.31	5	6	0.166288
A0A6J0B2K0	Alpha-1,4 glucan phosphorylase OS=Vicugna pacos OX=30538 GN=PYGB PE=3 SV=1	PYGB	80.1	7.5	2.26	1	1	3.88	2	2	0.0215777
A0A6J0B2G4	General vesicular transport factor p115 OS=Vicugna pacos OX=30538 GN=USO1 PE=3 SV=1	USO1	108.5	4.89	5.88	2	2	2.17	1	1	0.0115249
A0A6J0B262	Clathrin heavy chain OS=Vicugna pacos OX=30538 GN=CLTC PE=3 SV=1	CLTC	192.3	5.69	42.32	14	15	19.24	10	10	0.0874972
A0A6J0B242	Methionine--tRNA ligase, cytoplasmic OS=Vicugna pacos OX=30538 GN=MARS1 PE=3 SV=1	MARS1	102	6.35	6.7	2	2	2.86	2	2	0.0451741
A0A6J0B1Z4	retinal dehydrogenase 1-like OS=Vicugna pacos OX=30538 GN=LOC102539813 PE=3 SV=1	ALDH1A1	54.4	7.34	96.38	21	34	48.34	17	25	0.561722
A0A6J0B1D2	heparin cofactor 2 OS=Vicugna pacos OX=30538 GN=SERPIND1 PE=3 SV=1	SERPIND1	55.3	6.7	18.42	6	6	10.07	7	8	0.0938392
A0A6J0B1C8	Gamma-synuclein OS=Vicugna pacos OX=30538 GN=SNCG PE=3 SV=1	SNCG	13.1	4.86	3.26	2	2				0.0819005
A0A6J0B1C3	multimerin-2 OS=Vicugna pacos OX=30538 GN=MMRN2 PE=4 SV=1	MMRN2	87.7	6.09	3.87	2	2				0.0132414
A0A6J0B194	60 kDa heat shock protein, mitochondrial OS=Vicugna pacos OX=30538 GN=HSPD1 PE=3 SV=1	HSPD1	60.9	5.87	2.04	1	1	3.67	2	2	0.0149579
A0A6J0B0C9	EH domain-containing protein 1 OS=Vicugna pacos OX=30538 GN=EHD1 PE=4 SV=1	EHD1	63.3	6.71	8.82	3	3	2.1	1	1	0.026728
A0A6J0B0A7	heterogeneous nuclear ribonucleoprotein F OS=Vicugna pacos OX=30538 GN=HNRNPF PE=4 SV=1	HNRNPF	45.6	5.58	8.92	3	4	0	2	2	0.0423484
A0A6J0B017	pregnancy zone protein-like OS=Vicugna pacos OX=30538 GN=LOC102529833 PE=3 SV=1	PZP	164.2	6.47	7.26	4	4	2.09	1	1	0.013977
A0A6J0AZZ6	WD repeat-containing protein 1 OS=Vicugna pacos OX=30538 GN=WDR1 PE=4 SV=1	WDR1	66.4	6.6	21.74	9	9	6.73	5	5	0.0499617
A0A6J0AZM2	thioredoxin domain-containing protein 6 OS=Vicugna pacos OX=30538 GN=NME9 PE=3 SV=1	NME9	43.6	5.05	6.32	2	2				0.0210881
A0A6J0AZC4	rho-related GTP-binding protein RhoC isoform X1 OS=Vicugna pacos OX=30538 GN=RHOC PE=4 SV=1	RHOC	22.6	6.58	6.96	4	4	0	2	2	0.321585
A0A6J0AZB2	Adenylyl cyclase-associated protein OS=Vicugna pacos OX=30538 GN=CAP1 PE=3 SV=1	CAP1	51.4	7.03	42.25	9	14	7.35	6	8	0.199357
A0A6J0AZ76	Calcium/calmodulin-dependent protein kinase OS=Vicugna pacos OX=30538 GN=CAMK2D PE=3 SV=1	CAMK2D	61.2	7.71	6.68	3	3	1.77	2	2	0.447536
A0A6J0AZ44	keratin, type I cytoskeletal 10 isoform X1 OS=Vicugna pacos OX=30538 GN=KRT10 PE=3 SV=1	KRT10	61.4	5.05	77.89	13	37	56.98	11	27	0.567137
A0A6J0AYL1	Dimethylargininase OS=Vicugna pacos OX=30538 GN=DDAH2 PE=3 SV=1	DDAH2	29.7	6.01	8.16	5	5	1.63	2	2	0.219219
A0A6J0AXX8	ras suppressor protein 1 isoform X1 OS=Vicugna pacos OX=30538 GN=RSU1 PE=4 SV=1	RSU1	31.6	8.63	5.36	4	5	1.85	1	1	0.0881534
A0A6J0AXT4	NAD(P)H-hydrate epimerase OS=Vicugna pacos OX=30538 GN=NAXE PE=4 SV=1	NAXE	21.5	7.33	5.51	2	2	3.86	3	3	0.0759541
A0A6J0AXI2	secernin-2 OS=Vicugna pacos OX=30538 GN=SCRN2 PE=3 SV=1	SCRN2	46.9	6.34	9.75	3	5	1.99	2	3	0.0641417
A0A6J0AXD3	pigment epithelium-derived factor OS=Vicugna pacos OX=30538 GN=SERPINF1 PE=3 SV=1	SERPINF1	46.1	7.55	18.08	8	8	8.6	5	5	0.0904829
A0A6J0AWH2	LOW QUALITY PROTEIN: echinoderm microtubule-associated protein-like 3 OS=Vicugna pacos OX=30538 GN=EML3 PE=3 SV=1	EML3	92.2	7.03	9.32	3	3	2.37	2	2	0.0511885
A0A6J0AW18	vitronectin OS=Vicugna pacos OX=30538 GN=VTN PE=4 SV=1	VTN	54	6.55	14.26	4	5	3.72	4	4	0.0457932
A0A6J0AVY7	NAD-dependent protein deacetylase sirtuin-2 isoform X1 OS=Vicugna pacos OX=30538 GN=SIRT2 PE=4 SV=1	SIRT2	45.5	6.15	2.57	1	1	2.68	1	1
A0A6J0AVR6	60S ribosomal protein L6 OS=Vicugna pacos OX=30538 GN=LOC102529173 PE=3 SV=1	RPL6	26	10.7	6.33	3	3	1.65	2	2	0.0763388
A0A6J0AVP2	Ferritin OS=Vicugna pacos OX=30538 GN=FTH1 PE=3 SV=1	FTH1	17	5.71	24.92	6	9	11.09	5	7	0.389252
A0A6J0AUZ6	AP complex subunit beta OS=Vicugna pacos OX=30538 GN=AP1B1 PE=3 SV=1	AP1B1	104.7	5.06	6.15	3	4	2.25	2	2	0.33459
A0A6J0AUU9	Tetratricopeptide repeat protein 38 OS=Vicugna pacos OX=30538 GN=TTC38 PE=3 SV=1	TTC38	49.5	6.13	8.26	3	3	1.62	1	1	0.0358008
A0A6J0AUS0	Polyadenylate-binding protein OS=Vicugna pacos OX=30538 GN=PABPC1 PE=3 SV=1	PABPC1	62.7	9.66	3.82	3	3				0.0251341
A0A6J0AUA5	Prothrombin OS=Vicugna pacos OX=30538 GN=F2 PE=4 SV=1	F2	71.2	5.92	11.42	5	5	0	2	2	0.0555403
A0A6J0ATR5	Vitamin D-binding protein OS=Vicugna pacos OX=30538 GN=GC PE=4 SV=1	GC	52.7	5.39	55.4	13	19	32.37	11	18	0.134836
A0A6J0ATI7	Sulfhydryl oxidase OS=Vicugna pacos OX=30538 GN=QSOX1 PE=3 SV=1	QSOX1	78.2	8.63	3.82	2	2				0.0132414
A0A6J0ATH0	Rab GDP dissociation inhibitor OS=Vicugna pacos OX=30538 GN=GDI2 PE=3 SV=1	GDI2	48	7.64	29.82	7	10	20.31	7	8	0.301321
A0A6J0AT59	Cathepsin D OS=Vicugna pacos OX=30538 GN=CTSD PE=3 SV=1	CTSD	44.5	7.62	3.92	2	2				0.0259924
A0A6J0AT38	ras-related protein Rab-1B isoform X2 OS=Vicugna pacos OX=30538 GN=RAB1B PE=4 SV=1	RAB1B	24.7	6.57	6.2	3	3	1.71	3	3	0.0490277
A0A6J0AST2	plastin-2 OS=Vicugna pacos OX=30538 GN=LCP1 PE=4 SV=1	LCP1	70.1	5.27	6.81	3	3	2.36	2	2	0.056533
A0A6J0ASP6	LOW QUALITY PROTEIN: elongation factor 1-delta OS=Vicugna pacos OX=30538 GN=EEF1D PE=3 SV=1	EEF1D	63.3	6.09	10.62	2	2	8.33	2	2	0.193498
A0A6J0ASG2	Septin OS=Vicugna pacos OX=30538 GN=SEPTIN2 PE=3 SV=1	SEPTIN2	41.4	6.6	11.23	5	6	8.45	4	5	0.115778
A0A6J0AS93	Tryptophan--tRNA ligase, cytoplasmic OS=Vicugna pacos OX=30538 GN=WARS1 PE=3 SV=1	WARS1	53.3	5.8	17.87	5	7	8.37	5	6	0.0871294
A0A6J0AS19	ADP-sugar pyrophosphatase isoform X3 OS=Vicugna pacos OX=30538 GN=NUDT5 PE=4 SV=1	NUDT5	24.3	5.17	3.9	2	2				0.0717242
A0A6J0ARX5	myoferlin isoform X1 OS=Vicugna pacos OX=30538 GN=MYOF PE=3 SV=1	MYOF	236.3	6.15	8.97	4	4	0	1	1	0.00870499
A0A6J0ARI7	40S ribosomal protein S7 OS=Vicugna pacos OX=30538 GN=RPS7 PE=3 SV=1	RPS7	17.7	10.55	13.5	4	7	5.89	4	5	0.18758
A0A6J0AQK1	heat shock cognate 71 kDa protein isoform X1 OS=Vicugna pacos OX=30538 GN=HSPA8 PE=3 SV=1	HSPA8	72.2	5.59	101.52	17	33	78	18	31	0.371948
A0A6J0AQJ7	T-complex protein 1 subunit theta OS=Vicugna pacos OX=30538 GN=CCT8 PE=3 SV=1	CCT8	60.1	5.68	15.13	5	5	16.09	7	7	0.0772596
A0A6J0AQI0	Glutathione S-transferase OS=Vicugna pacos OX=30538 GN=LOC102538267 PE=3 SV=1	GSTP1	23.3	6.9	45.93	5	14	15.16	5	10	0.260432
A0A6J0AQC6	RNA helicase OS=Vicugna pacos OX=30538 GN=DDX6 PE=3 SV=1	DDX6	54.4	8.66	4.07	2	2	0	1	1	0.0210881
A0A6J0AQ76	Protein phosphatase 1 regulatory subunit 7 OS=Vicugna pacos OX=30538 GN=PPP1R7 PE=3 SV=1	PPP1R7	41.8	5.01	7.59	3	4	6.46	3	3	0.0490597
A0A6J0APQ6	Fumarylacetoacetase OS=Vicugna pacos OX=30538 GN=FAH PE=3 SV=1	FAH	46.9	6.98	5.8	3	3	7.27	4	4	0.20723
A0A6J0APN1	Proteasome subunit alpha type OS=Vicugna pacos OX=30538 GN=PSMA4 PE=3 SV=1	PSMA4	29.5	7.72	9.8	4	4	6.76	3	4	0.0926428
A0A6J0APA6	Eukaryotic translation initiation factor 2 subunit 1 OS=Vicugna pacos OX=30538 GN=EIF2S1 PE=3 SV=1	EIF2S1	36.1	5.08	5.05	2	2	2.68	1	1	0.0285671
A0A6J0AP26	death-associated protein kinase 2 isoform X1 OS=Vicugna pacos OX=30538 GN=DAPK2 PE=3 SV=1	DAPK2	55.1	5.63	0	2	2				0.0228046
A0A6J0ANX2	serine/threonine-protein phosphatase 2A 65 kDa regulatory subunit A alpha isoform isoform X2 OS=Vicugna pacos OX=30538 GN=PPP2R1A PE=4 SV=1	PPP2R1A	65.4	5.22	22.12	7	8	7.72	6	7	0.140568
A0A6J0ANB9	Tubulin beta chain OS=Vicugna pacos OX=30538 GN=TUBB4A PE=3 SV=1	TUBB4A	22.4	4.64	12.45	3	4	7.23	2	3	0.18538
A0A6J0AN87	Eukaryotic translation initiation factor 3 subunit I OS=Vicugna pacos OX=30538 GN=EIF3I PE=3 SV=1	EIF3I EIF3S2	36.4	5.64	4.57	2	2	2.04	2	2	0.202814
A0A6J0AMV7	platelet-activating factor acetylhydrolase IB subunit gamma isoform X1 OS=Vicugna pacos OX=30538 GN=PAFAH1B3 PE=4 SV=1	PAFAH1B3	25.9	6.93	7.97	3	3	4.73	3	3	0.0467127
A0A6J0AMC3	spectrin alpha chain, non-erythrocytic 1 isoform X1 OS=Vicugna pacos OX=30538 GN=SPTAN1 PE=3 SV=1	SPTAN1	288.9	5.38	7.39	2	3	0	2	2	0.0561512
A0A6J0AMA4	serpin A3-8-like OS=Vicugna pacos OX=30538 GN=LOC107033900 PE=3 SV=1	SERPINA3	17.3	5.19	13.22	6	7	10.49	6	6	0.19725
A0A6J0ALJ2	phosphatidylethanolamine-binding protein 1 OS=Vicugna pacos OX=30538 GN=PEBP1 PE=3 SV=1	PEBP1	23.4	8.22	16.19	5	5	15.49	5	6	0.116465
A0A6J0AKT6	Aconitate hydratase, mitochondrial OS=Vicugna pacos OX=30538 GN=ACO2 PE=3 SV=1	ACO2	87.1	8.19	4.29	2	2				0.0138544
A0A6J0AK79	ester hydrolase C11orf54 homolog OS=Vicugna pacos OX=30538 GN=CUNH11orf54 PE=4 SV=1	CUNH11orf54	35.2	6.83	8.02	4	4	1.99	1	1	0.0819005
A0A6J0AJZ1	LOW QUALITY PROTEIN: protein diaphanous homolog 1 OS=Vicugna pacos OX=30538 GN=DIAPH1 PE=3 SV=1	DIAPH1	141	5.36	2.32	2	2				0.00845978
A0A6J0AJM8	cystatin-B OS=Vicugna pacos OX=30538 GN=CSTB PE=3 SV=1	CSTB	10.8	9.35	10.01	2	4	2.39	1	1	0.334468
A0A6J0AJ55	Transthyretin OS=Vicugna pacos OX=30538 GN=TTR PE=3 SV=1	TTR	15.6	6.16	7.69	2	3	5.58	3	3	0.0588318
A0A6J0AJ37	keratin, type II cytoskeletal 7 isoform X1 OS=Vicugna pacos OX=30538 GN=KRT7 PE=3 SV=1	KRT7	28.7	5	41.56	8	18	28.51	8	16	0.477586
A0A6J0AIZ7	ATP-dependent 6-phosphofructokinase OS=Vicugna pacos OX=30538 GN=PFKM PE=3 SV=1	PFKM	85.2	8.09	5.76	2	3	2.16	2	2	0.157787
A0A6J0AIY2	twinfilin-1 OS=Vicugna pacos OX=30538 GN=TWF1 PE=3 SV=1	TWF1	28.8	7.02	10.33	3	3	1.76	2	2	0.0555403
A0A6J0AIW0	60S ribosomal protein L6 OS=Vicugna pacos OX=30538 GN=RPL6 PE=3 SV=1	RPL6	28.7	10.76	9.22	4	5	6.15	3	4	0.107069
A0A6J0AIL4	40S ribosomal protein S20 OS=Vicugna pacos OX=30538 GN=RPS20 PE=3 SV=1	RPS20	17.9	10.18	6.87	2	2	6.14	3	3	0.100475
A0A6J0AII7	endophilin-B2 isoform X3 OS=Vicugna pacos OX=30538 GN=SH3GLB2 PE=4 SV=1	SH3GLB2	32.8	6.18	6.4	2	2				0.0358008
A0A6J0AIF7	copine-3 OS=Vicugna pacos OX=30538 GN=CPNE3 PE=3 SV=1	CPNE3	59.5	5.5	8.89	4	4	2.17	2	2	0.0399081
A0A6J0AI85	guanine nucleotide-binding protein G(I)/G(S)/G(T) subunit beta-1 OS=Vicugna pacos OX=30538 GN=GNB1 PE=3 SV=1	GNB1	37.3	6				4.04	3	3	0.116879
A0A6J0AHX3	Ribosomal protein OS=Vicugna pacos OX=30538 GN=RPL10A PE=3 SV=1	RPL10A	22.9	10.18	8.04	3	3	6.76	3	3	0.0753737
A0A6J0AHM4	ceruloplasmin isoform X1 OS=Vicugna pacos OX=30538 GN=CP PE=3 SV=1	CP	124.3	5.86	15.85	7	7	4.6	3	3	0.058728
A0A6J0AHF6	exportin-1 isoform X1 OS=Vicugna pacos OX=30538 GN=XPO1 PE=3 SV=1	XPO1	123	6.11	8.49	3	3				0.0152031
A0A6J0AHB9	beta-centractin isoform X1 OS=Vicugna pacos OX=30538 GN=ACTR1B PE=3 SV=1	ACTR1B	42.3	6.4	7.53	2	3				0.0272184
A0A6J0AHA3	fumarylacetoacetate hydrolase domain-containing protein 2A isoform X1 OS=Vicugna pacos OX=30538 GN=FAHD2A PE=3 SV=1	FAHD2A	37	8.22	5.08	2	2	1.91	2	2	0.0294866
A0A6J0AH95	dihydropyrimidinase-related protein 3 isoform X1 OS=Vicugna pacos OX=30538 GN=DPYSL3 PE=3 SV=1	DPYSL3	73.8	6.46	21.49	7	7	4.55	4	4	0.0439921
A0A6J0AH91	apoptosis-associated speck-like protein containing a CARD isoform X1 OS=Vicugna pacos OX=30538 GN=LOC102532249 PE=4 SV=1	PYCARD	21.7	5.99	4.5	2	2				0.0476935
A0A6J0AH58	Macrophage-capping protein OS=Vicugna pacos OX=30538 GN=CAPG PE=3 SV=1	CAPG	38.9	6.73	2.32	2	2				0.0335939
A0A6J0AGN2	EF-hand domain-containing protein D2 OS=Vicugna pacos OX=30538 GN=EFHD2 PE=4 SV=1	EFHD2	22.7	5.45	4.32	2	2	0	1	1	0.0409502
A0A6J0AGJ4	Serpin H1 OS=Vicugna pacos OX=30538 GN=SERPINH1 PE=3 SV=1	SERPINH1	46.4	8.69	15.31	5	5	7.94	3	3	0.0563372
A0A6J0AGB1	Protein disulfide-isomerase OS=Vicugna pacos OX=30538 GN=PDIA3 PE=3 SV=1	PDIA3	52	6.74	44.89	14	20	19.91	13	15	0.226774
A0A6J0AGA3	Septin OS=Vicugna pacos OX=30538 GN=SEPTIN7 PE=3 SV=1	SEPTIN7	51.4	8.37	9.37	2	4	8.34	3	4	0.157364
A0A6J0AG81	Heterogeneous nuclear ribonucleoproteins A2/B1 OS=Vicugna pacos OX=30538 GN=HNRNPA2B1 PE=4 SV=1	HNRNPA2B1	37.4	8.95	8.35	3	3	9.57	4	4	0.0874022
A0A6J0AG12	poly(RC)-binding protein 2 isoform X1 OS=Vicugna pacos OX=30538 GN=PCBP2 PE=4 SV=1	PCBP2	49.1	7.64	13.88	6	6	10.63	5	5	0.103786
A0A6J0AG06	cysteine sulfinic acid decarboxylase isoform X1 OS=Vicugna pacos OX=30538 GN=CSAD PE=3 SV=1	CSAD	55	7.05	6.96	4	4	0	1	1	0.0409502
A0A6J0AFQ6	eukaryotic translation initiation factor 3 subunit F OS=Vicugna pacos OX=30538 GN=EIF3F PE=4 SV=1	EIF3F	23.1	5.8	15.42	3	5	3.79	2	2	0.10777
A0A6J0AFL4	Glutathione synthetase OS=Vicugna pacos OX=30538 GN=GSS PE=3 SV=1	GSS	52.5	6.27	8.48	3	3	6.31	3	3	0.027361
A0A6J0AFL1	eukaryotic translation initiation factor 4 gamma 1 isoform X1 OS=Vicugna pacos OX=30538 GN=EIF4G1 PE=3 SV=1	EIF4G1	177.1	5.34	2.81	2	2				0.00760154
A0A6J0AFB3	eukaryotic translation initiation factor 4B isoform X1 OS=Vicugna pacos OX=30538 GN=EIF4B PE=4 SV=1	EIF4B	69.8	5.62	3.85	2	2	0	1	1	0.0172874
A0A6J0AF65	poly(RC)-binding protein 4 isoform X1 OS=Vicugna pacos OX=30538 GN=LOC102528547 PE=4 SV=1	PCBP4	80.1	8.38	15.62	5	5	6.54	4	5	0.0339954
A0A6J0AF10	60S ribosomal protein L30 OS=Vicugna pacos OX=30538 GN=LOC102538970 PE=3 SV=1	RPL30	12.8	9.63	8.23	3	3	5.36	3	3	0.108751
A0A6J0AEU4	Peroxiredoxin-5 OS=Vicugna pacos OX=30538 GN=LOC102526828 PE=3 SV=1	PRDX5	17.3	7.24	13.26	2	4	7.38	2	4	0.0936928
A0A6J0AEH4	CXXC motif containing zinc binding protein OS=Vicugna pacos OX=30538 GN=CZIB PE=3 SV=1	CZIB	18.1	5.12	2.88	1	1	1.92	2	2	0.103893
A0A6J0AE68	Inosine-5'-monophosphate dehydrogenase OS=Vicugna pacos OX=30538 GN=IMPDH2 PE=3 SV=1	IMPDH2 IMPDH	58.3	7.47	13.45	5	5	4.67	3	3	0.188325
A0A6J0AE40	Eukaryotic translation initiation factor 4H OS=Vicugna pacos OX=30538 GN=EIF4H PE=4 SV=1	EIF4H	25.5	8.95	4.92	2	2				0.0335939
A0A6J0ADY6	Fructose-bisphosphate aldolase OS=Vicugna pacos OX=30538 GN=ALDOA PE=3 SV=1	ALDOA	39.5	8.25	50.32	13	16	31.45	14	16	0.238468
A0A6J0ADW7	heterogeneous nuclear ribonucleoprotein H isoform X1 OS=Vicugna pacos OX=30538 GN=HNRNPH1 PE=4 SV=1	HNRNPH1	50.7	7.17	18.36	4	6	2.75	2	2	0.233073
A0A6J0ADP3	heterogeneous nuclear ribonucleoprotein U OS=Vicugna pacos OX=30538 GN=HNRNPU PE=4 SV=1	HNRNPU	57.6	9.36	5.34	2	2	3.05	3	3	0.0440154
A0A6J0ADA9	Calcyclin-binding protein OS=Vicugna pacos OX=30538 GN=CACYBP PE=4 SV=1	CACYBP	28.8	8.4	5.07	2	3	0	2	2	0.0341951
A0A6J0AD26	Translin OS=Vicugna pacos OX=30538 GN=TSN PE=4 SV=1	TSN	18.6	6.28	5.03	2	2	0	1	1	0.0637549
A0A6J0ACY4	regulator of nonsense transcripts 1 OS=Vicugna pacos OX=30538 GN=UPF1 PE=4 SV=1	UPF1	84.4	8.79	5.36	2	2				0.0145901
A0A6J0ACL2	Epoxide hydrolase OS=Vicugna pacos OX=30538 GN=EPHX1 PE=3 SV=1	EPHX1	52.3	7.62	20.65	6	7	10.01	7	7	0.087702
A0A6J0AC79	leukocyte elastase inhibitor OS=Vicugna pacos OX=30538 GN=SERPINB1 PE=3 SV=1	SERPINB1	42.5	6.47	10.85	5	5	5.08	3	3	0.0750959
A0A6J0ABW5	inter-alpha-trypsin inhibitor heavy chain H4 isoform X1 OS=Vicugna pacos OX=30538 GN=ITIH4 PE=3 SV=1	ITIH4	104.1	6.83	7.77	3	3	2.48	1	1	0.0193717
A0A6J0ABV8	Programmed cell death protein 4 OS=Vicugna pacos OX=30538 GN=PDCD4 PE=3 SV=1	PDCD4	51.7	5.16	16.88	7	7	14.09	8	8	0.0597702
A0A6J0ABH7	Threonine--tRNA ligase OS=Vicugna pacos OX=30538 GN=TARS1 PE=3 SV=1	TARS1	81.9	6.43	15.79	6	6	10.63	7	7	0.0280582
A0A6J0ABD9	N-acyl-aliphatic-L-amino acid amidohydrolase OS=Vicugna pacos OX=30538 GN=LOC102529518 PE=3 SV=1	ACY1	45.6	6.02	18.85	8	9	8.58	3	4	0.0920642
A0A6J0ABC7	COP9 signalosome complex subunit 1 isoform X1 OS=Vicugna pacos OX=30538 GN=GPS1 PE=3 SV=1	GPS1	53.9	7.02	1.6	1	1	1.82	1	1
A0A6J0AB97	phosphoribosyl pyrophosphate synthase-associated protein 1 isoform X1 OS=Vicugna pacos OX=30538 GN=PRPSAP1 PE=3 SV=1	PRPSAP1	42.8	8.54	9.8	3	4	4.06	3	3	0.0927848
A0A6J0AAS2	Inositol-3-phosphate synthase 1 OS=Vicugna pacos OX=30538 GN=ISYNA1 PE=3 SV=1	ISYNA1	60.6	5.66	28.29	7	11	19.32	7	10	0.107294
A0A6J0AAA5	cAMP-dependent protein kinase type II-alpha regulatory subunit OS=Vicugna pacos OX=30538 GN=PRKAR2A PE=3 SV=1	PRKAR2A	41.7	4.93	5.01	2	2				0.0285671
A0A6J0A9Z8	Protein disulfide-isomerase OS=Vicugna pacos OX=30538 GN=TXNDC5 PE=3 SV=1	TXNDC5	34	5.97	1.62	2	2	0	1	1	0.0358008
A0A6J0A9V0	tubulin beta chain-like OS=Vicugna pacos OX=30538 GN=LOC102542699 PE=3 SV=1	TUBB2B	13	9.57	38.91	5	15	27.08	3	14	0.200644
A0A6I9IVB5	Glutathione peroxidase OS=Vicugna pacos OX=30538 GN=GPX1 PE=3 SV=1	GPX1	22.7	7.69	12.27	4	4	4.58	3	3	0.234728
A0A6I9IVA1	LOW QUALITY PROTEIN: phosphoglucomutase-1 OS=Vicugna pacos OX=30538 GN=PGM1 PE=3 SV=1	PGM1	61.4	7.24	15.45	6	6	5.98	7	7	0.0797549
A0A6I9IV73	Complement C3 OS=Vicugna pacos OX=30538 GN=C3 PE=4 SV=1	C3	187	6.52	212.97	51	77	125.79	45	67	0.413829
A0A6I9IV10	Glutathione transferase OS=Vicugna pacos OX=30538 GN=LOC102531210 PE=3 SV=1	GSTM1	25.7	6.93	38.54	8	14	24.27	7	11	0.219846
A0A6I9IUK6	keratin, type I cytoskeletal 15 isoform X1 OS=Vicugna pacos OX=30538 GN=LOC102528247 PE=3 SV=1	KRT15	49.2	4.92	20.82	6	11				0.121275
A0A6I9IUK1	keratin, type I cytoskeletal 13 OS=Vicugna pacos OX=30538 GN=LOC102526268 PE=3 SV=1	KRT13	47.2	4.86	22.1	8	15	20.82	6	11	0.116598
A0A6I9IUJ5	Polyadenylate-binding protein OS=Vicugna pacos OX=30538 GN=PABPC4 PE=3 SV=1	PABPC4	72.3	9.35	0	1	1	1.61	1	1
A0A6I9IU56	Platelet-activating factor acetylhydrolase IB subunit alpha OS=Vicugna pacos OX=30538 GN=PAFAH1B1 PE=3 SV=1	PAFAH1B1 LIS1	46.6	7.37	5.18	2	3	2.16	3	3	0.482117
A0A6I9ITW4	40S ribosomal protein S5 isoform X2 OS=Vicugna pacos OX=30538 GN=RPS5 PE=3 SV=1	RPS5	22.9	9.72	7.7	2	3	4.24	2	2
A0A6I9ITS8	ATP synthase subunit beta OS=Vicugna pacos OX=30538 GN=ATP5F1B PE=3 SV=1	ATP5F1B	56.2	5.27	22.75	8	8	12.42	7	8	0.151382
A0A6I9ITK1	40S ribosomal protein S4 OS=Vicugna pacos OX=30538 GN=RPS4X PE=3 SV=1	RPS4X	29.6	10.15	19.08	7	8	5.75	4	4	0.127939
A0A6I9ITA2	Nucleoside diphosphate kinase OS=Vicugna pacos OX=30538 GN=NME1 PE=3 SV=1	NME1	17.1	6.54	20.67	6	9	8.84	4	6	0.704468
A0A6I9ISZ7	DNA-(apurinic or apyrimidinic site) endonuclease OS=Vicugna pacos OX=30538 GN=APEX1 PE=3 SV=1	APEX1	35.5	8.12	9.33	5	5	0	1	1	0.109855
A0A6I9ISW6	Annexin OS=Vicugna pacos OX=30538 GN=ANXA2 PE=3 SV=1	ANXA2	38.6	7.31	153.3	18	46	90.89	16	42	0.7591
A0A6I9ISL2	oviduct-specific glycoprotein OS=Vicugna pacos OX=30538 GN=OVGP1 PE=4 SV=1	OVGP1	61	9.44	216.34	16	79	129.96	15	60	0.931495
A0A6I9ISK2	F-actin-capping protein subunit alpha OS=Vicugna pacos OX=30538 GN=CAPZA1 PE=3 SV=1	CAPZA1	33	5.82	9.85	4	5	4.06	4	4	0.154483
A0A6I9ISD7	Phosphoglycerate kinase OS=Vicugna pacos OX=30538 GN=PGK1 PE=3 SV=1	PGK1	44.5	7.9	48.96	11	16	13.7	7	7	0.141529
A0A6I9ISB2	apolipoprotein A-I OS=Vicugna pacos OX=30538 GN=APOA1 PE=3 SV=1	APOA1	13.3	4.7	2.51	1	1	1.86	2	2
A0A6I9ISA1	26S proteasome non-ATPase regulatory subunit 13 OS=Vicugna pacos OX=30538 GN=PSMD13 PE=3 SV=1	PSMD13	42.8	5.81	4.64	3	3	0	2	2	0.288882
A0A6I9IS56	Proteasome subunit beta OS=Vicugna pacos OX=30538 GN=PSMB6 PE=3 SV=1	PSMB6	25.3	4.78	5.49	2	2	4.73	2	2	0.333076
A0A6I9IS53	Creatine kinase OS=Vicugna pacos OX=30538 GN=LOC102541372 PE=3 SV=1	CKB	18.5	6.04	16.25	3	6	8.4	3	4	0.269495
A0A6I9IS30	60S ribosomal protein L7a OS=Vicugna pacos OX=30538 GN=RPL7A PE=3 SV=1	RPL7A	30	10.61	2.87	4	4	2.27	2	2	0.349777
A0A6I9IS25	keratin, type I cytoskeletal 9 OS=Vicugna pacos OX=30538 GN=KRT9 PE=4 SV=1	KRT9	54.3	5.06	7.38	3	6	1.83	3	4	0.049425
A0A6I9IS21	heat shock 70 kDa protein 1B OS=Vicugna pacos OX=30538 GN=LOC102544230 PE=3 SV=1	HSPA1B	69.2	6.15	142.87	24	43	88.13	22	38	0.40414
A0A6I9IS00	AP complex subunit beta OS=Vicugna pacos OX=30538 GN=AP2B1 PE=3 SV=1	AP2B1	105.6	5.34	6.7	2	5	2.25	1	1	0.0181456
A0A6I9IRX0	proteasome activator complex subunit 1 OS=Vicugna pacos OX=30538 GN=PSME1 PE=3 SV=1	PSME1	28.7	6.02	6.79	3	3	0	1	1	0.0537012
A0A6I9IRV4	Proteasome subunit beta OS=Vicugna pacos OX=30538 GN=PSMB5 PE=3 SV=1	PSMB5	28.5	6.93	3.1	1	1	4.16	2	2	0.0583398
A0A6I9IRU2	Rab GDP dissociation inhibitor OS=Vicugna pacos OX=30538 GN=GDI1 PE=3 SV=1	GDI1	50.5	5.14	21.49	5	7	13.23	5	6	0.0792542
A0A6I9IRT4	proteasome activator complex subunit 2 OS=Vicugna pacos OX=30538 GN=PSME2 PE=3 SV=1	PSME2	27.3	5.58	13.62	4	5	2.2	1	2	0.131065
A0A6I9IRR5	Protein arginine N-methyltransferase 5 OS=Vicugna pacos OX=30538 GN=PRMT5 PE=3 SV=1	PRMT5	72.5	6.49	6.71	4	4				0.0372804
A0A6I9IRQ4	Glucose-6-phosphate isomerase OS=Vicugna pacos OX=30538 GN=GPI PE=3 SV=1	GPI	64	7.37	16.36	7	9	4.96	5	7	0.0541048
A0A6I9IRL9	Histone H2A OS=Vicugna pacos OX=30538 GN=LOC102531117 PE=3 SV=1	H2AC14	14.9	11.05	4.09	2	3	1.61	2	3	0.15544
A0A6I9IRH4	LOW QUALITY PROTEIN: keratin, type I cytoskeletal 19 OS=Vicugna pacos OX=30538 GN=KRT19 PE=3 SV=1	KRT19	39.4	4.93	28.99	9	14	19.83	8	12	0.152019
A0A6I9IRH0	keratin, type I cytoskeletal 14 OS=Vicugna pacos OX=30538 GN=LOC102527828 PE=3 SV=1	KRT14	51.5	5.16	49.78	13	21	35.66	13	19	0.177471
A0A6I9IRG9	methanethiol oxidase OS=Vicugna pacos OX=30538 GN=SELENBP1 PE=3 SV=1	SELENBP1	52.7	6.76	63.82	12	20	46.06	12	18	0.151619
A0A6I9IRF5	RNA helicase OS=Vicugna pacos OX=30538 GN=EIF4A1 PE=3 SV=1	EIF4A1	46.1	5.48	29.95	9	13	11.65	5	7	0.436188
A0A6I9IRF1	diamine acetyltransferase 2 isoform X2 OS=Vicugna pacos OX=30538 GN=SAT2 PE=4 SV=1	SAT2	19.2	5.44	4.9	2	2	0	1	1	0.0476935
A0A6I9IRC4	ras-related protein Rab-2B OS=Vicugna pacos OX=30538 GN=RAB2B PE=4 SV=1	RAB2B	24.2	7.39	3.72	1	1	4.52	2	2	0.0667311
A0A6I9IRA4	Phosphoglycerate mutase OS=Vicugna pacos OX=30538 GN=BPGM PE=3 SV=1	BPGM	29.9	6.39	2	1	1	2.24	1	1
A0A6I9IRA2	serpin A3-8-like OS=Vicugna pacos OX=30538 GN=LOC102529488 PE=3 SV=1	SERPINA3	27.7	7.37	4.64	2	2	1.98	2	2	0.0553733
A0A6I9IR55	histone H1.3 OS=Vicugna pacos OX=30538 GN=LOC102532833 PE=3 SV=1	H1-3	22.2	10.96	2.59	1	1	1.75	2	2	0.0849124
A0A6I9IR36	myosin light polypeptide 6 isoform X1 OS=Vicugna pacos OX=30538 GN=MYL6 PE=4 SV=1	MYL6	17	4.55	10.57	4	4	5.06	4	4	0.490783
A0A6I9IR33	Cofilin-1 OS=Vicugna pacos OX=30538 GN=CFL1 PE=3 SV=1	CFL1	34.5	9.39	15.8	5	6	11.49	4	8	0.289301
A0A6I9IR30	proliferation-associated protein 2G4 OS=Vicugna pacos OX=30538 GN=PA2G4 PE=3 SV=1	PA2G4	43.7	6.55	13.97	6	6	1.78	2	2	0.0904829
A0A6I9IQQ7	Glutathione S-transferase omega OS=Vicugna pacos OX=30538 GN=LOC102533152 PE=3 SV=1	GSTO1	27.5	7.21	4.13	2	2	1.66	1	1	0.0358008
A0A6I9IQP2	40S ribosomal protein S26 OS=Vicugna pacos OX=30538 GN=RPS26 PE=3 SV=1	RPS26	13	11	2.26	2	2	2.25	2	2	0.0821316
A0A6I9IQH7	tRNA N6-adenosine threonylcarbamoyltransferase OS=Vicugna pacos OX=30538 GN=OSGEP PE=3 SV=1	OSGEP	36.5	6.04	4.44	3	3
A0A6I9IQ96	moesin isoform X1 OS=Vicugna pacos OX=30538 GN=MSN PE=4 SV=1	MSN	67.8	6.54	51.26	14	23	27.9	15	20	0.16
A0A6I9IQ24	phosphopantothenate--cysteine ligase isoform X1 OS=Vicugna pacos OX=30538 GN=PPCS PE=3 SV=1	PPCS	31.6	8.32	3.68	2	2	2.08	1	1	0.0317548
A0A6I9IPZ6	14-3-3 protein eta OS=Vicugna pacos OX=30538 GN=YWHAH PE=3 SV=1	YWHAH	25.2	4.87	17.21	8	9	7.63	4	5	0.201424
A0A6I9IPZ1	Coatomer subunit beta' OS=Vicugna pacos OX=30538 GN=COPB2 PE=3 SV=1	COPB2	102.2	5.33	2.37	1	1	1.65	2	2	0.0177816
A0A6I9IPU1	Phosphoacetylglucosamine mutase OS=Vicugna pacos OX=30538 GN=PGM3 PE=3 SV=1	PGM3	59.5	6.05	4.47	2	2	3.2	1	1	0.0219464
A0A6I9IPT4	Transgelin OS=Vicugna pacos OX=30538 GN=TAGLN2 PE=3 SV=1	TAGLN2	22.4	8.25	9.17	5	6	2.02	3	3	0.145629
A0A6I9IPP3	Thioredoxin domain-containing protein 17 OS=Vicugna pacos OX=30538 GN=TXNDC17 PE=4 SV=1	TXNDC17	13.8	5.52	5.14	2	2	2.2	2	2	0.0826575
A0A6I9IPC1	RNA helicase OS=Vicugna pacos OX=30538 GN=DDX39B PE=4 SV=1	DDX39B	49	5.67	15.99	5	7	6.01	3	4	0.0787615
A0A6I9IP02	26S proteasome non-ATPase regulatory subunit 8 OS=Vicugna pacos OX=30538 GN=PSMD8 PE=3 SV=1	PSMD8	39.7	9.8	6.03	4	4	3.83	3	3	0.079571
A0A6I9INT6	Peptidyl-prolyl cis-trans isomerase OS=Vicugna pacos OX=30538 GN=PPIA PE=3 SV=1	PPIA	17.8	8.16	9.24	3	4	2.57	2	3	0.0889503
A0A6I9INS3	Cytoplasmic aconitate hydratase OS=Vicugna pacos OX=30538 GN=ACO1 PE=3 SV=1	ACO1	98.1	7.37	25.32	9	9	18.57	9	10	0.198165
A0A6I9INK6	neutral alpha-glucosidase AB isoform X1 OS=Vicugna pacos OX=30538 GN=GANAB PE=3 SV=1	GANAB	108.9	6.18	16.13	7	7	4.08	3	3	0.0513717
A0A6I9INK3	60S ribosomal protein L26 OS=Vicugna pacos OX=30538 GN=RPL26 PE=3 SV=1	RPL26	17.2	10.55	6.33	3	3	3.54	2	2	0.0920767
A0A6I9INJ9	Thioredoxin OS=Vicugna pacos OX=30538 GN=TXN PE=3 SV=1	TXN	11.8	5.03	1.91	1	1	2.34	2	2	0.186008
A0A6I9ING9	Stress-induced-phosphoprotein 1 OS=Vicugna pacos OX=30538 GN=STIP1 PE=4 SV=1	STIP1	62.6	6.58	15.85	6	6	5.26	2	2	0.115625
A0A6I9IND9	aldo-keto reductase family 1 member B1 OS=Vicugna pacos OX=30538 GN=LOC102540543 PE=3 SV=1	AKR1B1	35.7	6.46	6.35	3	3	1.79	2	2	0.0452414
A0A6I9INA1	Protein disulfide-isomerase OS=Vicugna pacos OX=30538 GN=PDIA4 PE=3 SV=1	PDIA4	87.4	6.01	25.73	9	12	5.5	4	5	0.060064
A0A6I9IN85	Calpain-1 catalytic subunit OS=Vicugna pacos OX=30538 GN=CAPN1 PE=3 SV=1	CAPN1	81.9	5.59	35.38	10	11	18.32	10	10	0.137755
A0A6I9IN53	Ubiquitin thioesterase OS=Vicugna pacos OX=30538 GN=OTUB1 PE=3 SV=1	OTUB1	31.3	4.94	23.64	7	9	4.59	6	7	0.133038
A0A6I9IMZ3	Nucleoredoxin OS=Vicugna pacos OX=30538 GN=NXN PE=3 SV=1	NXN	38.3	4.98	0	1	1	1.9	1	1
A0A6I9IMX5	D-3-phosphoglycerate dehydrogenase OS=Vicugna pacos OX=30538 GN=PHGDH PE=3 SV=1	PHGDH	56.6	6.3	5.34	2	2	2.73	1	1
A0A6I9IMQ8	Proteasome subunit beta OS=Vicugna pacos OX=30538 GN=PSMB3 PE=3 SV=1	PSMB3	23	6.77	8.87	2	3	3.09	2	3	0.0966167
A0A6I9IMP6	quinone oxidoreductase OS=Vicugna pacos OX=30538 GN=CRYZ PE=3 SV=1	CRYZ	35.3	7.91	82.74	13	28	47.12	11	19	0.576669
A0A6I9IM86	Aldehyde dehydrogenase (NAD(+)) OS=Vicugna pacos OX=30538 GN=ALDH7A1 PE=3 SV=1	ALDH7A1	58.5	8.13	19.73	7	8	9.63	5	5	0.361222
A0A6I9IM30	Aldose 1-epimerase OS=Vicugna pacos OX=30538 GN=GALM PE=3 SV=1	GALM	37.7	6.4	5.39	2	2	6.59	3	3	0.0297881
A0A6I9ILX8	Sorting nexin-2 OS=Vicugna pacos OX=30538 GN=SNX2 PE=3 SV=1	SNX2	58.5	5.16	5.85	2	2	2.99	1	1	0.0203525
A0A6I9ILQ5	Complement factor B OS=Vicugna pacos OX=30538 GN=CFB PE=4 SV=1	CFB	85.3	7.24	18.04	7	8	0	2	2	0.0505135
A0A6I9ILP6	Chloride intracellular channel protein OS=Vicugna pacos OX=30538 GN=CLIC1 PE=3 SV=1	CLIC1	27	5.27	10.64	5	6	14.19	6	6	0.17705
A0A6I9ILN3	Tubulin beta chain OS=Vicugna pacos OX=30538 GN=TUBB PE=3 SV=1	TUBB	49.6	4.89	151.67	16	55	114.41	14	52	0.577349
A0A6I9ILC9	alpha-actinin-4 isoform X1 OS=Vicugna pacos OX=30538 GN=ACTN4 PE=3 SV=1	ACTN4	107.3	5.41	16.44	8	8	4.08	5	5	0.0611332
A0A6I9ILC5	E1 ubiquitin-activating enzyme OS=Vicugna pacos OX=30538 GN=UBA1 PE=3 SV=1	UBA1	117.8	5.9	64.82	17	24	34.39	12	16	0.18834
A0A6I9ILB7	40S ribosomal protein S16 isoform X2 OS=Vicugna pacos OX=30538 GN=RPS16 PE=3 SV=1	RPS16	16.4	10.21	10.81	3	4	4.53	3	5	0.0901497
A0A6I9ILA3	flavin reductase (NADPH) OS=Vicugna pacos OX=30538 GN=BLVRB PE=4 SV=1	BLVRB	22.1	7.06	9.06	3	3	8.86	4	4	0.183228
A0A6I9IL89	sedoheptulokinase isoform X1 OS=Vicugna pacos OX=30538 GN=SHPK PE=4 SV=1	SHPK	51.2	6.44	6.06	3	3	3.16	1	1	0.0389886
A0A6I9IL75	dehydrogenase/reductase SDR family member 11 isoform X1 OS=Vicugna pacos OX=30538 GN=DHRS11 PE=3 SV=1	DHRS11	27.8	6.52	2.59	2	2	0	1	1	0.0409502
A0A6I9IL39	DNA damage-binding protein 1 OS=Vicugna pacos OX=30538 GN=DDB1 PE=3 SV=1	DDB1	126.9	5.26	4.53	3	3	0	2	2	0.172786
A0A6I9IL28	Isoaspartyl peptidase/L-asparaginase OS=Vicugna pacos OX=30538 GN=ASRGL1 PE=3 SV=1	ASRGL1	32.1	6.87	43.8	9	13	28.56	8	11	0.255651
A0A6I9IKX3	peroxiredoxin-4 isoform X1 OS=Vicugna pacos OX=30538 GN=PRDX4 PE=4 SV=1	PRDX4	30.6	6.04	28.53	5	12	17.02	5	8	0.222445
A0A6I9IKH3	glyoxalase domain-containing protein 4 isoform X1 OS=Vicugna pacos OX=30538 GN=GLOD4 PE=3 SV=1	GLOD4	33.2	6.7	10.36	5	5	4.85	4	4	0.100616
A0A6I9IKG6	Proteasome subunit beta OS=Vicugna pacos OX=30538 GN=PSMB2 PE=3 SV=1	PSMB2	22.8	7.02	11.35	4	4	5.2	4	4	0.266893
A0A6I9IKE2	protein OSCP1 isoform X1 OS=Vicugna pacos OX=30538 GN=OSCP1 PE=4 SV=1	OSCP1	43.4	6.58	3.78	2	2	0	1	1	0.0237855
A0A6I9IKB8	Fibulin-1 OS=Vicugna pacos OX=30538 GN=FBLN1 PE=3 SV=1	FBLN1	74.3	5.15	4.25	2	2
A0A6I9IKB2	26S proteasome non-ATPase regulatory subunit 3 OS=Vicugna pacos OX=30538 GN=PSMD3 PE=3 SV=1	PSMD3	61	8.44	8.37	4	4	7.55	3	3	0.060461
A0A6I9IK85	Aminopeptidase OS=Vicugna pacos OX=30538 GN=NPEPPS PE=3 SV=1	NPEPPS	92.8	5.4	20.84	10	10	7.38	7	7	0.0504522
A0A6I9IK48	26S proteasome regulatory subunit 6B OS=Vicugna pacos OX=30538 GN=PSMC4 PE=3 SV=1	PSMC4	47.3	5.21	4.51	4	4	0	2	2	0.0408657
A0A6I9IK24	60S ribosomal protein L23 OS=Vicugna pacos OX=30538 GN=RPL23 PE=3 SV=1	RPL23	14.9	10.51	6.05	2	2	2.61	2	2	0.0631418
A0A6I9IJX0	Triokinase/FMN cyclase OS=Vicugna pacos OX=30538 GN=TKFC PE=4 SV=1	TKFC	59.2	7.05	11.05	4	4	2.8	2	2	0.0556016
A0A6I9IJV9	Elongation factor 1-gamma OS=Vicugna pacos OX=30538 GN=EEF1G PE=4 SV=1	EEF1G	50.1	6.87	21.5	7	8	4.91	2	2	0.0768124
A0A6I9IJT8	14-3-3 protein zeta/delta OS=Vicugna pacos OX=30538 GN=YWHAZ PE=3 SV=1	YWHAZ	27.7	4.79	51.82	10	20	28.57	11	17	0.450685
A0A6I9IJT0	Prostaglandin reductase 1 OS=Vicugna pacos OX=30538 GN=PTGR1 PE=3 SV=1	PTGR1	35.8	8.43	11.07	2	4	1.91	1	2	0.0573794
A0A6I9IJN8	tropomyosin alpha-3 chain isoform X12 OS=Vicugna pacos OX=30538 GN=TPM3 PE=3 SV=1	TPM3	29	4.78	6.45	2	2	2.1	1	1	0.0300384
A0A6I9IJH9	T-complex protein 1 subunit gamma OS=Vicugna pacos OX=30538 GN=CCT3 PE=3 SV=1	CCT3	60.5	6.8	27.3	9	10	16.98	10	11	0.0579924
A0A6I9IJH4	cellular retinoic acid-binding protein 2 OS=Vicugna pacos OX=30538 GN=CRABP2 PE=3 SV=1	CRABP2	15.8	5.4	10.2	4	5	0	3	3	0.132553
A0A6I9IJD2	isochorismatase domain-containing protein 1 OS=Vicugna pacos OX=30538 GN=ISOC1 PE=3 SV=1	ISOC1	19.3	8.15	18.69	4	7	11.08	4	6	0.212843
A0A6I9IJA4	Proteasome subunit beta OS=Vicugna pacos OX=30538 GN=PSMB1 PE=3 SV=1	PSMB1	26.3	7.42	7.93	3	3	3.76	2	2	0.0617354
A0A6I9IJA0	14-3-3 protein epsilon isoform X1 OS=Vicugna pacos OX=30538 GN=YWHAE PE=3 SV=1	YWHAE	29.2	4.74	54.68	12	23	26.77	11	18	0.460116
A0A6I9IJ37	peptidyl-prolyl cis-trans isomerase D isoform X1 OS=Vicugna pacos OX=30538 GN=PPID PE=4 SV=1	PPID	40.7	6.73	2	2	2	1.84	1	1	0.0105441
A0A6I9IJ06	importin subunit beta-1 OS=Vicugna pacos OX=30538 GN=KPNB1 PE=3 SV=1	KPNB1	97.1	4.78	14.16	5	7	9.52	5	7	0.104816
A0A6I9IIV0	40S ribosomal protein S13 OS=Vicugna pacos OX=30538 GN=LOC102545667 PE=3 SV=1	RPS13	17.2	10.61	11.81	4	5	1.67	3	4	0.107402
A0A6I9IIS7	Protein-synthesizing GTPase OS=Vicugna pacos OX=30538 GN=EIF2S3 PE=4 SV=1	EIF2S3	51	8.4	8.87	3	3				0.0409502
A0A6I9IIP9	Eukaryotic translation initiation factor 3 subunit E OS=Vicugna pacos OX=30538 GN=EIF3E PE=3 SV=1	EIF3E EIF3S6 INT6	52.2	6.04	8.73	3	4	4.17	3	3	0.181309
A0A6I9IIN7	LOW QUALITY PROTEIN: phenazine biosynthesis-like domain-containing protein OS=Vicugna pacos OX=30538 GN=PBLD PE=4 SV=1	PBLD	31.9	7.55	0	2	2				0.0537012
A0A6I9IIL8	cytosolic non-specific dipeptidase OS=Vicugna pacos OX=30538 GN=CNDP2 PE=3 SV=1	CNDP2	52.7	5.49	13.19	4	5	10.23	5	5	0.112156
A0A6I9IIK3	Fibrinogen beta chain OS=Vicugna pacos OX=30538 GN=FGB PE=4 SV=1	FGB	55.5	7.91	2.41	3	3				0.0169874
A0A6I9II97	Beta-nerve growth factor OS=Vicugna pacos OX=30538 GN=NGF PE=3 SV=1	NGF	33.3	9.92	7.38	3	3	3.69	3	3	0.0425003
A0A6I9II83	60S ribosomal protein L8 OS=Vicugna pacos OX=30538 GN=RPL8 PE=3 SV=1	RPL8	28	11.03	3.83	2	2	1.62	1	1	0.0476935
A0A6I9II66	Nicotinate phosphoribosyltransferase OS=Vicugna pacos OX=30538 GN=NAPRT PE=3 SV=1	NAPRT	40.4	6.55	20.36	7	7	9.07	4	4	0.0860691
A0A6I9IHX6	Ubiquitin carboxyl-terminal hydrolase OS=Vicugna pacos OX=30538 GN=USP5 PE=3 SV=1	USP5	95.8	5.03	7.73	3	3	4.86	2	2	0.150177
A0A6I9IHW8	Glyceraldehyde-3-phosphate dehydrogenase OS=Vicugna pacos OX=30538 GN=GAPDH PE=3 SV=1	GAPDH	35.9	8.54	46.24	11	17	24.87	9	13	0.446527
A0A6I9IHT3	D-dopachrome decarboxylase OS=Vicugna pacos OX=30538 GN=LOC102541006 PE=3 SV=1	DDT	13.5	6.54	3.89	2	2	3	2	2	0.666755
A0A6I9IHM8	serum albumin OS=Vicugna pacos OX=30538 GN=ALB PE=4 SV=1	ALB	69.4	6.18	1352.76	59	473	926.03	49	386	9.67885
A0A6I9IHM3	40S ribosomal protein S15a OS=Vicugna pacos OX=30538 GN=RPS15A PE=3 SV=1	RPS15A	14.8	10.13	9.51	4	4	3.96	3	3	0.100785
A0A6I9IHL8	nucleosome assembly protein 1-like 4 isoform X1 OS=Vicugna pacos OX=30538 GN=NAP1L4 PE=3 SV=1	NAP1L4	44	4.67	5.09	2	2	0	1	1	0.0317548
A0A6I9IHI1	26S proteasome non-ATPase regulatory subunit 11 OS=Vicugna pacos OX=30538 GN=PSMD11 PE=3 SV=1	PSMD11	47.4	6.48	7.81	3	3	6.75	4	4	0.0349531
A0A6I9IHH5	Dipeptidyl peptidase 3 OS=Vicugna pacos OX=30538 GN=DPP3 PE=3 SV=1	DPP3	84.5	5.24	7.3	2	2	7.75	2	3	0.0283687
A0A6I9IHF4	60S ribosomal protein L23a OS=Vicugna pacos OX=30538 GN=RPL23A PE=3 SV=1	RPL23A	17.7	10.45	1.62	1	1	1.97	1	1
A0A6I9IHA0	26S proteasome regulatory subunit 6A isoform X1 OS=Vicugna pacos OX=30538 GN=PSMC3 PE=3 SV=1	PSMC3	49.2	5.19	4.7	3	3	0	1	1	0.0358008
A0A6I9IH76	heat shock 70 kDa protein 4L OS=Vicugna pacos OX=30538 GN=HSPA4L PE=3 SV=1	HSPA4L	94.7	5.71	8.67	3	3	2.08	2	2	0.069692
A0A6I9IH40	Heat shock 70 kDa protein 4 OS=Vicugna pacos OX=30538 GN=HSPA4 PE=3 SV=1	HSPA4	94.4	5.24	10.24	4	5	5.96	5	5	0.054744
A0A6I9IH38	Actin-related protein 2/3 complex subunit OS=Vicugna pacos OX=30538 GN=ARPC1B PE=3 SV=1	ARPC1B	40.9	8.25	2.65	1	1	1.95	2	2	0.0517466
A0A6I9IH07	Proteasome subunit alpha type OS=Vicugna pacos OX=30538 GN=PSMA6 PE=3 SV=1	PSMA6	27.4	6.76	11.79	4	4	8.76	4	5	2.25981
A0A6I9IGX5	fibrinogen gamma chain isoform X1 OS=Vicugna pacos OX=30538 GN=FGG PE=4 SV=1	FGG	50.5	5.96	8.82	2	2	9.47	4	4
A0A6I9IGR6	afamin isoform X1 OS=Vicugna pacos OX=30538 GN=AFM PE=4 SV=1	AFM	69.2	6.05	6	3	3	2.58	2	2	4.12434
A0A6I9IGL8	H(+)-transporting two-sector ATPase OS=Vicugna pacos OX=30538 GN=ATP6V1A PE=3 SV=1	ATP6V1A	68.4	5.58	14.05	6	6	5.76	3	3	0.0493932
A0A6I9IGK3	RNA helicase OS=Vicugna pacos OX=30538 GN=DDX3X PE=3 SV=1	DDX3X	73.1	7.18	4.7	2	2	0	3	3	0.042075
A0A6I9IGD9	Antithrombin-III OS=Vicugna pacos OX=30538 GN=SERPINC1 PE=3 SV=1	SERPINC1	52.5	7.06	34.53	10	13	18.55	9	10	0.269516
A0A6I9IG08	Peptidyl-prolyl cis-trans isomerase OS=Vicugna pacos OX=30538 GN=PPIB PE=3 SV=1	PPIB	23.8	9.32	5.29	2	2	1.91	2	2	0.115372
A0A6I9IFX4	receptor of activated protein C kinase 1 OS=Vicugna pacos OX=30538 GN=RACK1 PE=3 SV=1	RACK1	35.1	7.69	12.58	4	5	12.49	4	5	0.0780393
A0A6I9IFV7	Annexin OS=Vicugna pacos OX=30538 GN=ANXA1 PE=3 SV=1	ANXA1	38.6	7.08	84.82	16	36	39.45	15	19	0.450353
A0A6I9IFT7	L-lactate dehydrogenase OS=Vicugna pacos OX=30538 GN=LOC102531471 PE=3 SV=1	LDHA	36.6	8.06	12.1	5	6	11.08	5	6	0.425686
A0A6I9IFQ7	Proteasome subunit alpha type OS=Vicugna pacos OX=30538 GN=PSMA1 PE=3 SV=1	PSMA1	29.5	6.61	4.25	2	2	3.49	3	3	0.036177
A0A6I9IFK4	Aspartate aminotransferase OS=Vicugna pacos OX=30538 GN=GOT1 PE=3 SV=1	GOT1	46.3	7.46	13.49	5	5	6.45	3	3	0.054563
A0A6I9IFF2	alpha-centractin OS=Vicugna pacos OX=30538 GN=ACTR1A PE=3 SV=1	ACTR1A	42.6	6.64	8.02	3	3	0	1	1	0.0429119
A0A6I9IF16	GDP-L-fucose synthase OS=Vicugna pacos OX=30538 GN=TSTA3 PE=3 SV=1	TSTA3	35.8	6.99	4.83	2	2	2.25	3	3	0.0403522
A0A6I9IF00	Peroxiredoxin-6 OS=Vicugna pacos OX=30538 GN=PRDX6 PE=3 SV=1	PRDX6	25	6.81	26.54	7	10	14.35	6	8	0.148414
A0A6I9IEW0	Phosphoglycerate mutase OS=Vicugna pacos OX=30538 GN=PGAM1 PE=3 SV=1	PGAM1	28.8	7.18	17.08	5	6	6.53	4	5	0.20328
A0A6I9IEU4	periostin isoform X1 OS=Vicugna pacos OX=30538 GN=POSTN PE=4 SV=1	POSTN	93.1	7.4	14.45	4	6	5.87	3	4	0.0698468
A0A6I9IEU1	dnaJ homolog subfamily C member 3 OS=Vicugna pacos OX=30538 GN=DNAJC3 PE=4 SV=1	DNAJC3	61.8	6.35	2.08	1	1	1.62	1	1
A0A6I9IES1	retinal dehydrogenase 2 isoform X1 OS=Vicugna pacos OX=30538 GN=ALDH1A2 PE=3 SV=1	ALDH1A2	56.6	5.73	26.1	9	10	12.08	7	9	0.107748
A0A6I9IEM6	Serine/threonine-protein phosphatase OS=Vicugna pacos OX=30538 GN=LOC102534108 PE=3 SV=1	PPP5C	56.9	6.28	8.75	3	3	4.72	2	2	0.0317564
A0A6I9IEK4	60S ribosomal protein L18 OS=Vicugna pacos OX=30538 GN=RPL18 PE=3 SV=1	RPL18	21.5	11.69	4.62	2	2				0.0819005
A0A6I9IEJ7	40S ribosomal protein S3a OS=Vicugna pacos OX=30538 GN=RPS3A PE=3 SV=1	RPS3A	29.9	9.73	20.38	7	8	10.7	5	5	0.187865
A0A6I9IEI1	Malignant T-cell-amplified sequence OS=Vicugna pacos OX=30538 GN=LOC102540988 PE=3 SV=1	MCTS1	19	9.04	3.86	2	2	1.73	2	2	0.0717242
A0A6I9IDP2	Vacuolar protein sorting-associated protein 35 OS=Vicugna pacos OX=30538 GN=VPS35 PE=3 SV=1	VPS35	91.6	5.49	9.1	4	4	2.07	2	2	0.0297652
A0A6I9IDN6	Queuosine salvage protein OS=Vicugna pacos OX=30538 GN=CUNH9orf64 PE=3 SV=1	CUNH9orf64	39	6.21	0	2	2				0.0237855
A0A6I9IDN3	Heterogeneous nuclear ribonucleoprotein K OS=Vicugna pacos OX=30538 GN=HNRNPK PE=4 SV=1	HNRNPK	51	5.26	25.4	9	11	12.2	8	10	0.0795771
A0A6I9IDA4	PDZ and LIM domain protein 5 isoform X1 OS=Vicugna pacos OX=30538 GN=PDLIM5 PE=4 SV=1	PDLIM5	63.5	8.13	5.32	3	3	4.61	2	2	0.0605449
A0A6I9ID75	retinal dehydrogenase 1 OS=Vicugna pacos OX=30538 GN=ALDH1A1 PE=3 SV=1	ALDH1A1	54.7	7.36	82.33	18	29	44.67	14	22	0.309276
A0A6I9ID25	60S ribosomal protein L9 OS=Vicugna pacos OX=30538 GN=RPL9 PE=3 SV=1	RPL9	21.8	9.95	9.95	3	4	4.4	3	4	0.105481
A0A6I9ICY6	echinoderm microtubule-associated protein-like 2 isoform X2 OS=Vicugna pacos OX=30538 GN=EML2 PE=3 SV=1	EML2	88.6	6.81	7.41	3	3	5.79	3	3	0.141532
A0A6I9ICT9	40S ribosomal protein S11 OS=Vicugna pacos OX=30538 GN=RPS11 PE=3 SV=1	RPS11	18.4	10.3	7.81	4	4	4.06	4	4	0.390482
A0A6I9ICT1	AP-2 complex subunit alpha OS=Vicugna pacos OX=30538 GN=AP2A1 PE=3 SV=1	AP2A1	107.7	7.06	5.19	2	2	2.1	2	2	0.0225633
A0A6I9ICR9	Adenylosuccinate lyase OS=Vicugna pacos OX=30538 GN=ADSL PE=3 SV=1	ADSL	55.6	6.93	4.22	3	3	0	1	1	0.0295479
A0A6I9ICP7	S-formylglutathione hydrolase OS=Vicugna pacos OX=30538 GN=ESD PE=3 SV=1	ESD	31.5	7.02	7.72	5	5				0.129226
A0A6I9ICN7	4-trimethylaminobutyraldehyde dehydrogenase OS=Vicugna pacos OX=30538 GN=ALDH9A1 PE=3 SV=1	ALDH9A1	46.5	5.54	39.84	10	14	21.91	9	15	0.17741
A0A6I9ICK9	Heat shock protein 105 kDa OS=Vicugna pacos OX=30538 GN=HSPH1 PE=3 SV=1	HSPH1	96.5	5.38	12.69	4	4	0	1	1	0.0219464
A0A6I9ICK8	Eukaryotic translation initiation factor 3 subunit L OS=Vicugna pacos OX=30538 GN=EIF3L PE=3 SV=1	EIF3L EIF3EIP EIF3S6IP	66.7	6.34	5.16	2	2	5.96	3	3	0.0173487
A0A6I9ICG8	26S proteasome regulatory subunit 4 OS=Vicugna pacos OX=30538 GN=PSMC1 PE=3 SV=1	PSMC1	49.2	6.21	16.59	4	5	8.41	4	4	0.0330422
A0A6I9ICG5	Fructose-bisphosphatase OS=Vicugna pacos OX=30538 GN=FBP1 PE=3 SV=1	FBP1	36.7	6.9	19.98	5	7	15.98	7	8	0.106606
A0A6I9IC44	Phenylalanine--tRNA ligase beta subunit OS=Vicugna pacos OX=30538 GN=FARSB PE=3 SV=1	FARSB	66.3	7.11	13.2	6	6	3.99	6	6	0.0608676
A0A6I9IC26	26S proteasome non-ATPase regulatory subunit 1 OS=Vicugna pacos OX=30538 GN=PSMD1 PE=3 SV=1	PSMD1	105.8	5.39	12.66	4	4	0	1	1	0.0223142
A0A6I9IC22	S-(hydroxymethyl)glutathione dehydrogenase OS=Vicugna pacos OX=30538 GN=LOC102529584 PE=3 SV=1	ADH5	39.7	7.5	0	2	2				0.0517466
A0A6I9IBX3	Transgelin OS=Vicugna pacos OX=30538 GN=TAGLN PE=3 SV=1	TAGLN	22.6	8.84	12.19	4	5	2.22	3	5	0.111287
A0A6I9IBX1	Polypyrimidine tract-binding protein 1 OS=Vicugna pacos OX=30538 GN=PTBP1 PE=4 SV=1	PTBP1	59.5	9.16	15.28	3	4	8.31	2	3	0.0866208
A0A6I9IBX0	Ferritin OS=Vicugna pacos OX=30538 GN=FTL PE=3 SV=1	FTL	20	5.95	32.52	4	9	19.56	2	6	0.231357
A0A6I9IBV2	40S ribosomal protein S25 OS=Vicugna pacos OX=30538 GN=RPS25 PE=3 SV=1	RPS25	13.7	10.11	6.93	3	3	5.82	2	3	0.336613
A0A6I9IBU1	elongation factor 2 OS=Vicugna pacos OX=30538 GN=EEF2 PE=3 SV=1	EEF2	95.4	6.93	52.67	13	18	33.67	10	16	0.210998
A0A6I9IBT0	calcyphosin OS=Vicugna pacos OX=30538 GN=CAPS PE=4 SV=1	CAPS	20.9	4.92	6.83	3	3	2.1	1	1	0.0859465
A0A6I9IBR1	cyclin-dependent kinase 6 OS=Vicugna pacos OX=30538 GN=CDK6 PE=4 SV=1	CDK6	31.2	6.54	4.48	2	2	1.94	2	2	0.0579924
A0A6I9IBL5	Hsp90 co-chaperone Cdc37 OS=Vicugna pacos OX=30538 GN=CDC37 PE=3 SV=1	CDC37	44.5	5.17	3.57	1	1	0	1	1
A0A6I9IBK7	Calreticulin OS=Vicugna pacos OX=30538 GN=CALR PE=3 SV=1	CALR	48.1	4.46	7.52	3	4	3.39	2	4	0.0321839
A0A6I9IBI8	alpha-1-antitrypsin OS=Vicugna pacos OX=30538 GN=SERPINA1 PE=3 SV=1	SERPINA1	45.7	5.54	19.99	5	8	17.45	3	7	0.0865534
A0A6I9IBI7	trans-1,2-dihydrobenzene-1,2-diol dehydrogenase OS=Vicugna pacos OX=30538 GN=DHDH PE=3 SV=1	DHDH	36.5	6.61	5.07	2	2				0.0335939
A0A6I9IBI2	RuvB-like helicase OS=Vicugna pacos OX=30538 GN=RUVBL2 PE=3 SV=1	RUVBL2	51.1	5.64	24.01	9	9	13.63	6	6	0.0973043
A0A6I9IBF4	activator of 90 kDa heat shock protein ATPase homolog 1 OS=Vicugna pacos OX=30538 GN=AHSA1 PE=3 SV=1	AHSA1	38.4	5.64	3.26	2	2	2.36	2	2	0.095225
A0A6I9IBB9	LOW QUALITY PROTEIN: FERM, ARHGEF and pleckstrin domain-containing protein 1 OS=Vicugna pacos OX=30538 GN=FARP1 PE=4 SV=1	FARP1	118.3	7.91	0	2	2				0.00919541
A0A6I9IBA6	Inosine triphosphate pyrophosphatase OS=Vicugna pacos OX=30538 GN=ITPA PE=3 SV=1	ITPA	23	5.44	5.21	2	2	1.94	1	1	0.0521073
A0A6I9IB89	Prostaglandin reductase 2 OS=Vicugna pacos OX=30538 GN=PTGR2 PE=3 SV=1	PTGR2	38.3	5.54	3.55	2	2	0	1	1	0.0335939
A0A6I9IB00	RNA-splicing ligase RtcB homolog OS=Vicugna pacos OX=30538 GN=RTCB PE=3 SV=1	RTCB	55.2	7.23	3.4	2	2				0.0203525
A0A6I9IAY6	Nucleolin OS=Vicugna pacos OX=30538 GN=NCL PE=4 SV=1	NCL	77.4	4.64	1.94	1	1	2.5	2	2	0.0201792
A0A6I9IAX9	Protein NDRG1 OS=Vicugna pacos OX=30538 GN=NDRG1 PE=3 SV=1	NDRG1	41.7	5.59	6.42	2	2	2.58	1	1	0.0409502
A0A6I9IAX8	Sulfurtransferase OS=Vicugna pacos OX=30538 GN=TST PE=4 SV=1	TST	37.5	8.43	5.31	2	2	2.51	1	1	0.0300384
A0A6I9IAS9	platelet-activating factor acetylhydrolase IB subunit beta OS=Vicugna pacos OX=30538 GN=PAFAH1B2 PE=4 SV=1	PAFAH1B2	25.5	5.92	8.18	2	3	4.65	2	2	0.0437089
A0A6I9IAR4	Coatomer subunit delta OS=Vicugna pacos OX=30538 GN=ARCN1 PE=3 SV=1	ARCN1	57.1	6.21				5.11	2	2	0.0331658
A0A6I9IAQ0	ras-related protein Rab-7a isoform X1 OS=Vicugna pacos OX=30538 GN=RAB7A PE=4 SV=1	RAB7A	24.3	5.52	9.43	4	4				0.0819005
A0A6I9IAN9	neutrophil gelatinase-associated lipocalin OS=Vicugna pacos OX=30538 GN=LCN2 PE=3 SV=1	LCN2	22.9	8.35	5.53	2	2	1.89	1	1	0.0521073
A0A6I9IAN7	Complement component C9 OS=Vicugna pacos OX=30538 GN=C9 PE=3 SV=1	C9	70.3	6.49	7.92	2	3	2.91	1	1	0.0275862
A0A6I9IAJ5	26S proteasome non-ATPase regulatory subunit 5 OS=Vicugna pacos OX=30538 GN=PSMD5 PE=3 SV=1	PSMD5	51.3	5.29	9.44	4	5	1.68	1	1	0.0573794
A0A6I9IAB1	Lysine--tRNA ligase OS=Vicugna pacos OX=30538 GN=KARS1 PE=3 SV=1	KARS1	71.5	6.73	3.94	2	2	2.28	1	1	0.0698737
A0A6I9IA83	Cystathionine gamma-lyase OS=Vicugna pacos OX=30538 GN=CTH PE=3 SV=1	CTH	44.5	6.57	4.96	2	2	2.46	1	1	0.0272184
A0A6I9IA08	ras-related protein Rab-11B OS=Vicugna pacos OX=30538 GN=RAB11B PE=4 SV=1	RAB11B	24.5	5.94	8.27	4	4	3.69	2	2	0.0467127
A0A6I9IA07	L-fuconate dehydratase OS=Vicugna pacos OX=30538 GN=ENOSF1 PE=4 SV=1	ENOSF1	49.8	6.33	5.82	2	2	2.72	1	1	0.0228046
A0A6I9I9V7	Arp2/3 complex 34 kDa subunit OS=Vicugna pacos OX=30538 GN=ARPC2 PE=3 SV=1	ARPC2	34.3	7.36	7.98	2	3	4.77	1	2	0.0429119
A0A6I9I9V3	Tubulin alpha chain OS=Vicugna pacos OX=30538 GN=LOC102531296 PE=3 SV=1	TUBA1A	50.3	5.03	129.41	13	42	77.65	10	33	0.398809
A0A6I9I9T5	Tubulin alpha chain OS=Vicugna pacos OX=30538 GN=LOC102532857 PE=3 SV=1	TUBA4A	49.9	5.06	116.84	13	38	71.73	9	27	0.342236
A0A6I9I9Q6	hsc70-interacting protein OS=Vicugna pacos OX=30538 GN=ST13 PE=3 SV=1	ST13	41.3	5.31	8.85	3	3	7.59	3	3	0.354023
A0A6I9I9L5	aldehyde dehydrogenase, mitochondrial OS=Vicugna pacos OX=30538 GN=ALDH2 PE=3 SV=1	ALDH2	56.6	7.11	14.15	6	6	3.99	3	4	0.0488421
A0A6I9I9K9	Endoplasmic reticulum resident protein 29 OS=Vicugna pacos OX=30538 GN=ERP29 PE=4 SV=1	ERP29	29.1	6.62	4.52	2	2	3.76	2	2	0.064797
A0A6I9I9H9	C-1-tetrahydrofolate synthase, cytoplasmic OS=Vicugna pacos OX=30538 GN=MTHFD1 PE=3 SV=1	MTHFD1	101.3	6.92	38.72	14	15	20.17	14	15	0.0737472
A0A6I9I9E4	heat shock-related 70 kDa protein 2 OS=Vicugna pacos OX=30538 GN=HSPA2 PE=3 SV=1	HSPA2	69.8	5.67	73.89	12	23	53.61	11	19	0.104241
A0A6I9I941	radial spoke head protein 4 homolog A OS=Vicugna pacos OX=30538 GN=RSPH4A PE=4 SV=1	RSPH4A	81.1	4.3	5.06	2	2				0.0183908
A0A6I9I937	Elongation factor 1-alpha OS=Vicugna pacos OX=30538 GN=LOC102540473 PE=3 SV=1	EEF1A1	50.1	9.01	56.77	10	22	54.2	9	21	0.191939
A0A6I9I8Z0	Gelsolin OS=Vicugna pacos OX=30538 GN=GSN PE=4 SV=1	GSN	86.1	6.21	81.43	16	31	39.7	13	22	0.212077
A0A6I9I8W6	LOW QUALITY PROTEIN: nmrA-like family domain-containing protein 1 OS=Vicugna pacos OX=30538 GN=NMRAL1 PE=4 SV=1	NMRAL1	33.1	7.11	2.33	1	2	0	2	2	0.0547435
A0A6I9I8W1	60S ribosomal protein L12 OS=Vicugna pacos OX=30538 GN=RPL12 PE=3 SV=1	RPL12	17.8	9.42	6.32	2	2	4.24	3	3	0.0463625
A0A6I9I8T0	40S ribosomal protein S2 OS=Vicugna pacos OX=30538 GN=RPS2 PE=3 SV=1	RPS2	24.2	9.79	4.4	3	3	3.99	4	4	0.058728
A0A6I9I8L6	peroxiredoxin-2 OS=Vicugna pacos OX=30538 GN=PRDX2 PE=3 SV=1	PRDX2	22	5.58	39.38	5	11	26.08	5	11	0.292721
A0A6I9I8L4	syntaxin-binding protein 2 isoform X1 OS=Vicugna pacos OX=30538 GN=STXBP2 PE=3 SV=1	STXBP2	76.6	7.27	6.84	3	3	0	1	1	0.0208429
A0A6I9I8L1	Phenylalanine--tRNA ligase alpha subunit OS=Vicugna pacos OX=30538 GN=FARSA PE=3 SV=1	FARSA	57.3	8.12	6.18	2	2	3.96	4	4	0.0368465
A0A6I9I8K2	Methylthioribose-1-phosphate isomerase OS=Vicugna pacos OX=30538 GN=MRI1 PE=3 SV=1	MRI1	37.9	5.54	11.02	3	4	4.53	3	4	0.0542431
A0A6I9I8D8	Ubiquitin carboxyl-terminal hydrolase OS=Vicugna pacos OX=30538 GN=USP14 PE=3 SV=1	USP14	59.2	5.5	7.55	3	3				0.0295479
A0A6I9I809	ras-related protein Rap-1b OS=Vicugna pacos OX=30538 GN=RAP1B PE=4 SV=1	RAP1B	20.8	5.78	5.73	2	2				0.0573794
A0A6I9I808	Proteasome subunit beta OS=Vicugna pacos OX=30538 GN=PSMB10 PE=3 SV=1	PSMB10	28.9	7.01	7.86	1	2	5.48	2	2	0.0777198
A0A6I9I7Y0	Hemopexin OS=Vicugna pacos OX=30538 GN=HPX PE=3 SV=1	HPX	51.1	7.24	38.79	11	16	21.06	9	12	0.149634
A0A6I9I7X4	Asparagine--tRNA ligase OS=Vicugna pacos OX=30538 GN=NARS1 PE=4 SV=1	NARS1	64.4	6.57	6.76	3	3	2.36	1	1	0.0285671
A0A6I9I7U6	endoplasmin OS=Vicugna pacos OX=30538 GN=HSP90B1 PE=3 SV=1	HSP90B1	92.4	4.86	62.18	19	27	43.79	18	23	0.121809
A0A6I9I7R5	cullin-associated NEDD8-dissociated protein 1 OS=Vicugna pacos OX=30538 GN=CAND1 PE=3 SV=1	CAND1	134.8	5.74	38.87	13	17	13.52	12	12	0.142774
A0A6I9I7N1	Leucine--tRNA ligase OS=Vicugna pacos OX=30538 GN=LARS1 PE=3 SV=1	LARS1	134.5	6.74	6.95	2	3				0.00919541
A0A6I9I7L9	hemoglobin subunit epsilon isoform X1 OS=Vicugna pacos OX=30538 GN=LOC102526108 PE=3 SV=1	HBE1	16.3	7.69	21.32	3	8	6.71	4	5	0.186008
A0A6I9I7L5	Actin-related protein 2/3 complex subunit 5 OS=Vicugna pacos OX=30538 GN=ARPC5L PE=3 SV=1	ARPC5L	16.9	6.6	1.73	1	1	2.07	1	1
A0A6I9I7L1	78 kDa glucose-regulated protein OS=Vicugna pacos OX=30538 GN=HSPA5 PE=3 SV=1	HSPA5	72.2	5.14	47.83	11	14	32.35	9	13	0.0889674
A0A6I9I7B6	ras-related protein Rab-5A OS=Vicugna pacos OX=30538 GN=RAB5A PE=4 SV=1	RAB5A	23.6	8.15	4.97	2	2	3.87	2	2	0.084843
A0A6I9I7A4	Dihydropyrimidinase-related protein 2 OS=Vicugna pacos OX=30538 GN=DPYSL2 PE=3 SV=1	DPYSL2	73.5	6.35	15.64	5	6	5.14	3	3	0.0348718
A0A6I9I7A3	glutathione S-transferase LANCL1 OS=Vicugna pacos OX=30538 GN=LANCL1 PE=3 SV=1	LANCL1	45.4	7.93	6.29	2	2	1.67	1	1	0.0285671
A0A6I9I780	Phosphoserine aminotransferase OS=Vicugna pacos OX=30538 GN=PSAT1 PE=3 SV=1	PSAT1	40.4	7.66	11.87	5	5	4.29	2	2	0.0389951
A0A6I9I752	Clathrin light chain OS=Vicugna pacos OX=30538 GN=CLTA PE=3 SV=1	CLTA	27.1	4.51	2.23	1	1	1.83	1	1
A0A6I9I747	myosin regulatory light polypeptide 9 isoform X1 OS=Vicugna pacos OX=30538 GN=LOC102542460 PE=4 SV=1	MYL12A	20.5	4.75	4.23	2	2	0	1	1	0.0573794
A0A6I9I6Y1	LOW QUALITY PROTEIN: keratin, type II cytoskeletal 2 epidermal OS=Vicugna pacos OX=30538 GN=KRT2 PE=3 SV=1	KRT2	67.3	8.51	51.07	10	20	30.43	9	14	0.136697
A0A6I9I6X4	keratin, type II cytoskeletal 5 OS=Vicugna pacos OX=30538 GN=KRT5 PE=3 SV=1	KRT5	62.3	7.75	83	15	41	50.84	11	31	0.132877
A0A6I9I6X2	Isocitrate dehydrogenase [NADP] OS=Vicugna pacos OX=30538 GN=IDH1 PE=3 SV=1	IDH1	46.8	7.18	9.21	6	7	4.33	6	6	0.113614
A0A6I9I6R8	60S acidic ribosomal protein P0 OS=Vicugna pacos OX=30538 GN=RPLP0 PE=3 SV=1	RPLP0	34.4	5.97	21.5	7	9	7.84	7	8	0.164721
A0A6I9I6R4	ADP-ribosylation factor OS=Vicugna pacos OX=30538 GN=ARF3 PE=3 SV=1	ARF3	20.6	7.43	8.73	3	4	1.75	1	1	0.141487
A0A6I9I6K9	Carbonyl reductase (NADPH) OS=Vicugna pacos OX=30538 GN=LOC102540889 PE=3 SV=1	CBR1	30.3	8.72	15.27	4	4	10.38	6	6	0.108996
A0A6I9I693	Adenosylhomocysteinase OS=Vicugna pacos OX=30538 GN=AHCY PE=3 SV=1	AHCY	47.6	6.21	14.54	6	6	12.02	5	6	0.0812262
A0A6I9I657	transcriptional activator protein Pur-alpha OS=Vicugna pacos OX=30538 GN=PURA PE=3 SV=1	PURA	33.8	9.2	16.6	4	5	2.2	3	3	0.102314
A0A6I9I639	14-3-3 protein beta/alpha OS=Vicugna pacos OX=30538 GN=YWHAB PE=3 SV=1	YWHAB	28.1	4.83	23.48	7	10	15.43	6	9	0.205487
A0A6I9I5V7	Clusterin OS=Vicugna pacos OX=30538 GN=CLU PE=3 SV=1	CLU	51.3	6.62	123.85	17	46	88.39	16	40	0.765488
A0A6I9I5L8	40S ribosomal protein S10 OS=Vicugna pacos OX=30538 GN=RPS10 PE=3 SV=1	RPS10	18.9	10.15	13.28	2	7	7.28	2	5	0.662315
A0A6I9I5L7	60S ribosomal protein L31 OS=Vicugna pacos OX=30538 GN=RPL31 PE=3 SV=1	RPL31	14.5	10.54	4.99	2	2	1.94	2	2	0.403415
A0A6I9I5I4	keratin, type II cytoskeletal 4 OS=Vicugna pacos OX=30538 GN=KRT4 PE=3 SV=1	KRT4	57.1	7.87	32.8	6	14	27.13	6	12	0.124521
A0A6I9I5E8	26S proteasome non-ATPase regulatory subunit 7 OS=Vicugna pacos OX=30538 GN=PSMD7 PE=3 SV=1	PSMD7	37	6.77	7.88	3	4				0.0717242
A0A6I9I5B2	C->U-editing enzyme APOBEC-2 OS=Vicugna pacos OX=30538 GN=APOBEC2 PE=4 SV=1	APOBEC2	25.8	4.84	47.64	8	19	26.66	6	13	0.311622
A0A6I9I5A8	sialic acid synthase OS=Vicugna pacos OX=30538 GN=NANS PE=4 SV=1	NANS	40.2	7.27	6.79	2	2	3.41	1	1	0.0317548
A0A6I9I4T2	Tubulin polymerization-promoting protein family member 3 OS=Vicugna pacos OX=30538 GN=TPPP3 PE=3 SV=1	TPPP3	19	9.11	5.12	2	2	0	1	1	0.0476935
A0A6I9I4P6	Malate dehydrogenase OS=Vicugna pacos OX=30538 GN=MDH1 PE=3 SV=1	MDH1	36.4	6.58	9.96	4	5	8.37	4	4	0.0616093
A0A6I9I4M1	T-complex protein 1 subunit eta OS=Vicugna pacos OX=30538 GN=CCT7 PE=3 SV=1	CCT7	59.3	6.87	18.57	6	8	7.14	4	5	0.0933303
A0A6I9I4M0	40S ribosomal protein S3 OS=Vicugna pacos OX=30538 GN=RPS3 PE=3 SV=1	RPS3	26.7	9.66	36.26	12	14	19.17	7	10	0.316415
A0A6I9I4K8	poly(RC)-binding protein 1 OS=Vicugna pacos OX=30538 GN=PCBP1 PE=4 SV=1	PCBP1	35.5	7.37	17.2	6	6	10.25	6	7	0.865307
A0A6I9I4K4	Annexin OS=Vicugna pacos OX=30538 GN=ANXA4 PE=3 SV=1	ANXA4	35.9	5.87	59.86	12	21	27.12	10	13	0.270253
A0A6I9I4J9	Staphylococcal nuclease domain-containing protein OS=Vicugna pacos OX=30538 GN=SND1 PE=4 SV=1	SND1	102	7.17	12.01	6	6	2.26	1	1	0.0317548
A0A6I9I4J6	Vacuolar proton pump subunit B OS=Vicugna pacos OX=30538 GN=ATP6V1B2 PE=3 SV=1	ATP6V1B2	54	5.68	8.46	3	3	1.95	2	2	0.289009
A0A6I9I4G6	uroplakin-3b-like protein 1 isoform X1 OS=Vicugna pacos OX=30538 GN=LOC102525263 PE=4 SV=1	UPK3BL2	34	7.97	10.05	3	3	11.95	4	5	0.145901
A0A6I9I4G3	bifunctional epoxide hydrolase 2 OS=Vicugna pacos OX=30538 GN=EPHX2 PE=4 SV=1	EPHX2	57.3	6.35	22.27	8	9	5.76	4	4	0.0677345
A0A6I9I4A8	Lactoylglutathione lyase OS=Vicugna pacos OX=30538 GN=GLO1 PE=3 SV=1	GLO1	20.8	5.91	1.66	2	2	0	2	2	0.0531644
A0A6I9I474	Keratin, type II cytoskeletal 1 OS=Vicugna pacos OX=30538 GN=KRT1 PE=3 SV=1	KRT1	62.7	8.35	92.82	11	45	63.48	10	34	0.188164
A0A6I9I439	Glycerol-3-phosphate dehydrogenase [NAD(+)] OS=Vicugna pacos OX=30538 GN=GPD1 PE=3 SV=1	GPD1	37.6	6.64	3.67	4	4	1.62	2	2	0.0391402
A0A6I9I3Y4	Serine/threonine-protein phosphatase OS=Vicugna pacos OX=30538 GN=PPP2CB PE=3 SV=1	PPP2CB	35.6	5.43	7.29	2	2				0.0335939
A0A6I9I3T3	EH domain-containing protein 4 OS=Vicugna pacos OX=30538 GN=EHD4 PE=4 SV=1	EHD4	59.4	6.49	5.42	2	2	3.88	2	2	0.0575455
A0A6I9I3Q7	Alpha-2-HS-glycoprotein OS=Vicugna pacos OX=30538 GN=AHSG PE=4 SV=1	AHSG	38.7	5.24	17.13	4	5	8.38	4	5	0.0972218
A0A6I9I3P9	keratin, type I cytoskeletal 18 OS=Vicugna pacos OX=30538 GN=KRT18 PE=3 SV=1	KRT18	48	5.45	10.55	7	10	11.76	6	8	0.0557737
A0A6I9I3P6	actin, alpha cardiac muscle 1 OS=Vicugna pacos OX=30538 GN=ACTC1 PE=3 SV=1	ACTC1	42	5.39	89.68	11	38	59.58	8	27	0.315307
A0A6I9I3P0	keratin, type II cytoskeletal 5-like OS=Vicugna pacos OX=30538 GN=LOC102532430 PE=3 SV=1	KRT5	57.8	8	41.16	8	17	29.84	6	13	0.128111
A0A6I9I3F1	Leucine zipper transcription factor-like protein 1 OS=Vicugna pacos OX=30538 GN=LZTFL1 PE=3 SV=1	LZTFL1	34.7	5.3	6.95	3	3	2.47	2	2	0.108432
A0A6I9I3E9	14-3-3 protein gamma OS=Vicugna pacos OX=30538 GN=YWHAG PE=3 SV=1	YWHAG	28.3	4.89	17.03	6	8	13.38	5	6	0.124287
A0A6I9I3B7	programmed cell death 6-interacting protein isoform X2 OS=Vicugna pacos OX=30538 GN=PDCD6IP PE=4 SV=1	PDCD6IP	96.8	6.52	31.59	13	14	10.85	8	8	0.108524
A0A6I9I3A8	fatty acid-binding protein 5 OS=Vicugna pacos OX=30538 GN=FABP5 PE=3 SV=1	FABP5	11.9	7.05	7.35	3	4	3.84	3	3	0.271299
A0A6I9I313	Aldo-keto reductase family 1 member A1 OS=Vicugna pacos OX=30538 GN=AKR1A1 PE=3 SV=1	AKR1A1	36.4	7.31	36.04	9	13	22.55	8	10	0.18341
A0A6I9I2T1	RNA helicase OS=Vicugna pacos OX=30538 GN=EIF4A2 PE=3 SV=1	EIF4A2	46.5	5.48	31.67	9	13	12.53	6	8	0.187745
A0A6I9I2P3	xaa-Pro aminopeptidase 1 OS=Vicugna pacos OX=30538 GN=XPNPEP1 PE=3 SV=1	XPNPEP1	74.8	5.85	6.86	5	5	3.5	3	3	0.134682
A0A6I9I2B4	Dynein light intermediate chain OS=Vicugna pacos OX=30538 GN=DYNC1LI1 PE=3 SV=1	DYNC1LI1	56.5	6.1	3.61	2	2				0.0196169
A0A6I9I293	40S ribosomal protein S18 OS=Vicugna pacos OX=30538 GN=RPS18 PE=3 SV=1	RPS18	17.7	10.99	9.55	4	4	7.36	4	4	0.108506
A0A6I9I261	Nucleoside-diphosphate kinase OS=Vicugna pacos OX=30538 GN=CMPK1 PE=3 SV=1	CMPK1	23.4	5.6	8.15	4	5	2.05	4	4	0.118294
A0A6I9I244	T-complex protein 1 subunit delta OS=Vicugna pacos OX=30538 GN=CCT4 PE=3 SV=1	CCT4	57.9	7.83	35.94	8	13	14.26	8	9	0.059429
A0A6I9I241	peroxiredoxin-1 OS=Vicugna pacos OX=30538 GN=PRDX1 PE=3 SV=1	PRDX1	22.1	8.15	43.1	9	20	23.1	9	16	0.316916
A0A6I9I231	40S ribosomal protein S8 OS=Vicugna pacos OX=30538 GN=RPS8 PE=3 SV=1	RPS8	24.2	10.32	11.05	4	4	7.85	4	5	0.391725
A0A6I9I215	putative hydroxypyruvate isomerase OS=Vicugna pacos OX=30538 GN=HYI PE=4 SV=1	HYI	22.6	6.39	29.53	6	9	15.08	4	5	0.259128
A0A6I9I208	Malate dehydrogenase OS=Vicugna pacos OX=30538 GN=MDH2 PE=3 SV=1	MDH2	35.6	8.54	9.3	2	3	3.04	1	1
A0A6I9I1Z5	heat shock protein HSP 90-beta OS=Vicugna pacos OX=30538 GN=HSP90AB1 PE=3 SV=1	HSP90AB1	83.2	5.02	133.85	27	50	61.96	19	32	0.520828
A0A6I9I1U7	galactokinase OS=Vicugna pacos OX=30538 GN=GALK1 PE=3 SV=1	GALK1	43.5	5.95	14.84	6	6	4.36	2	2	0.263787
A0A6I9I1S9	Mitogen-activated protein kinase OS=Vicugna pacos OX=30538 GN=MAPK3 PE=3 SV=1	MAPK3	43	6.34	3.91	2	2				0.0285671
A0A6I9I1K1	Galectin-3-binding protein OS=Vicugna pacos OX=30538 GN=LGALS3BP PE=4 SV=1	LGALS3BP	61.9	5.76	2.92	2	3	4.24	3	3	0.0878961
A0A6I9I1J1	Beta-2-glycoprotein 1 OS=Vicugna pacos OX=30538 GN=APOH PE=4 SV=1	APOH	38.5	7.99	11.16	3	4	2.27	1	2	0.0675556
A0A6I9I1H2	Isovaleryl-CoA dehydrogenase, mitochondrial OS=Vicugna pacos OX=30538 GN=IVD PE=3 SV=1	IVD	46.5	8.05	4.3	2	2	2	1	1	0.0247663
A0A6I9I1D6	adiponectin OS=Vicugna pacos OX=30538 GN=ADIPOQ PE=4 SV=1	ADIPOQ	26.3	6.21	4.69	2	2	1.79	1	1	0.0476935
A0A6I9I1A0	melanotransferrin isoform X1 OS=Vicugna pacos OX=30538 GN=MELTF PE=3 SV=1	MELTF	80.5	6.2	3.94	2	2	1.76	2	2	0.0251947
A0A6I9I192	UTP--glucose-1-phosphate uridylyltransferase OS=Vicugna pacos OX=30538 GN=UGP2 PE=3 SV=1	UGP2	56.9	7.61	11.93	6	7	9.86	5	5	0.119165
A0A6I9I136	rho GDP-dissociation inhibitor 1 OS=Vicugna pacos OX=30538 GN=ARHGDIA PE=3 SV=1	ARHGDIA	29.1	5.25	36.58	6	12	7.19	5	6	0.170198
A0A6I9I104	alanyl-tRNA editing protein Aarsd1 OS=Vicugna pacos OX=30538 GN=AARSD1 PE=3 SV=1	AARSD1	45.4	6.37	12.42	4	5	4.5	2	3	0.0711281
A0A6I9I103	actin, cytoplasmic 2 OS=Vicugna pacos OX=30538 GN=ACTG1 PE=3 SV=1	ACTG1	41.8	5.48	132.87	12	50	83.3	11	42	0.430468
A0A6I9I0Y0	Major vault protein OS=Vicugna pacos OX=30538 GN=MVP PE=4 SV=1	MVP	98.7	5.55	13.21	5	5	1.73	3	3	0.0354617
A0A6I9I0X6	60S ribosomal protein L14 OS=Vicugna pacos OX=30538 GN=RPL14 PE=3 SV=1	RPL14	23.2	10.86	6.43	2	2	3.96	3	3	0.0429732
A0A6I9I0W1	Sulfotransferase OS=Vicugna pacos OX=30538 GN=LOC102536064 PE=3 SV=1	SULT1A1	34.1	6.38	22.54	7	9	6.91	8	10	0.149824
A0A6I9I0M7	Arginine--tRNA ligase, cytoplasmic OS=Vicugna pacos OX=30538 GN=RARS1 PE=3 SV=1	RARS1	75.5	6.57	17.16	7	7	3.99	3	3	0.147556
A0A6I9I0I4	26S proteasome non-ATPase regulatory subunit 2 OS=Vicugna pacos OX=30538 GN=PSMD2 PE=3 SV=1	PSMD2	100.3	5.2	11.33	4	4	8.85	5	6	0.0998678
A0A6I9I0C7	Aminopeptidase OS=Vicugna pacos OX=30538 GN=ANPEP PE=3 SV=1	ANPEP	109.2	5.38	6.88	2	2	2.05	2	2	0.024282
A0A6I9I0B9	Methionine adenosyltransferase 2 subunit beta OS=Vicugna pacos OX=30538 GN=MAT2B PE=3 SV=1	MAT2B	37.7	7.3	2.55	1	1	4.3	2	2	0.0489495
A0A6I9I056	tubulin polymerization-promoting protein isoform X1 OS=Vicugna pacos OX=30538 GN=TPPP PE=3 SV=1	TPPP	29	9.48	8.53	4	4	0	2	2	0.0603369
A0A6I9I055	ethylmalonyl-CoA decarboxylase OS=Vicugna pacos OX=30538 GN=ECHDC1 PE=3 SV=1	ECHDC1	33	8.4	5.5	2	2	2.3	1	1	0.0300384
A0A6I9I025	Adenylosuccinate synthetase OS=Vicugna pacos OX=30538 GN=ADSS2 PE=3 SV=1	ADSS2	31	5.74	10.88	3	4	4.9	2	2	0.0559694
A0A6I9HZY7	40S ribosomal protein SA OS=Vicugna pacos OX=30538 GN=RPSA PE=3 SV=1	RPSA	32.9	4.87	35.12	8	9	22.55	7	8	0.371948
A0A6I9HZW1	Proteasome subunit alpha type OS=Vicugna pacos OX=30538 GN=PSMA2 PE=3 SV=1	PSMA2	25.9	7.43	11.74	5	5	4.19	4	4	0.214764
A0A6I9HZT1	26S proteasome regulatory subunit 10B isoform X1 OS=Vicugna pacos OX=30538 GN=PSMC6 PE=3 SV=1	PSMC6	45.8	7.78	8.05	3	3	3.98	2	2	0.103786
A0A6I9HZQ2	LOW QUALITY PROTEIN: ras GTPase-activating-like protein IQGAP1 OS=Vicugna pacos OX=30538 GN=IQGAP1 PE=4 SV=1	IQGAP1	185.8	6.74	53.28	17	20	31.26	16	17	0.0557855
A0A6I9HZK2	Lumican OS=Vicugna pacos OX=30538 GN=LUM PE=3 SV=1	LUM	38.5	6.54	18.69	4	8	5.26	2	3	0.0942223
A0A6I9HZJ0	T-complex protein 1 subunit epsilon OS=Vicugna pacos OX=30538 GN=CCT5 PE=3 SV=1	CCT5	59.6	5.82	9.15	6	6	1.76	2	2	0.03311
A0A6I9HZI4	heterogeneous nuclear ribonucleoprotein Q isoform X1 OS=Vicugna pacos OX=30538 GN=SYNCRIP PE=4 SV=1	SYNCRIP	69.6	8.59	2.94	2	2	2.29	2	2	0.017069
A0A6I9HZ79	26S proteasome non-ATPase regulatory subunit 12 OS=Vicugna pacos OX=30538 GN=PSMD12 PE=3 SV=1	PSMD12	53	7.36	7.07	3	3	0	2	2	0.0359702
A0A6I9HZ40	ras-related protein Rab-5C OS=Vicugna pacos OX=30538 GN=RAB5C PE=4 SV=1	RAB5C	23.5	8.41	4.72	2	2	2.14	2	2	0.0683009
A0A6I9HYY2	L-lactate dehydrogenase OS=Vicugna pacos OX=30538 GN=LDHB PE=3 SV=1	LDHB	36.6	6.05	44	10	18	32.54	9	17	0.598799
A0A6I9HYU6	Serine--tRNA ligase OS=Vicugna pacos OX=30538 GN=SARS1 PE=3 SV=1	SARS1	58.6	5.77	28.97	8	11	12.21	6	8	0.306559
A0A6I9HYS9	60S ribosomal protein L18a OS=Vicugna pacos OX=30538 GN=RPL18A PE=3 SV=1	RPL18A	20.8	10.81	2.94	1	1	0	1	1
A0A6I9HYS1	T-complex protein 1 subunit beta OS=Vicugna pacos OX=30538 GN=CCT2 PE=3 SV=1	CCT2	57.4	6.54	32.57	8	9	23.19	8	9	0.168269
A0A6I9HYQ9	60S ribosomal protein L5 isoform X3 OS=Vicugna pacos OX=30538 GN=RPL5 PE=3 SV=1	RPL5	34.4	9.73	9.48	3	4	2.88	2	2	0.848617
A0A6I9HYN0	Proteasome subunit alpha type OS=Vicugna pacos OX=30538 GN=PSMA3 PE=3 SV=1	PSMA3	28.4	5.44	3.83	2	2	1.93	2	2	0.154712
A0A6I9HYK6	acetyl-CoA acetyltransferase, cytosolic OS=Vicugna pacos OX=30538 GN=ACAT2 PE=3 SV=1	ACAT2	41.1	6.89	11.79	3	3	2.18	1	1	0.0452414
A0A6I9HYH4	ras-related protein Rab-10 OS=Vicugna pacos OX=30538 GN=RAB10 PE=4 SV=1	RAB10	22.5	8.38	4.87	2	2	4.05	2	2	0.0283556
A0A6I9HYD3	Protein disulfide-isomerase A6 OS=Vicugna pacos OX=30538 GN=PDIA6 PE=3 SV=1	PDIA6	48.1	5.1	36.54	8	13	18.5	7	11	0.105707
A0A6I9HYC6	14-3-3 protein theta OS=Vicugna pacos OX=30538 GN=YWHAQ PE=3 SV=1	YWHAQ	27.7	4.78	33.18	9	13	15.94	8	10	0.544633
A0A6I9HY85	Glutathione S-transferase OS=Vicugna pacos OX=30538 GN=LOC102527951 PE=3 SV=1	GSTM3	26.7	7.12	8.68	2	4	3.93	1	2	0.0537012
A0A6I9HY68	Glutathione transferase OS=Vicugna pacos OX=30538 GN=LOC102527093 PE=3 SV=1	GSTM5	25.7	7.33	32.65	6	11	17.38	4	8	0.193839
A0A6I9HY50	26S proteasome regulatory subunit 8 isoform X1 OS=Vicugna pacos OX=30538 GN=PSMC5 PE=3 SV=1	PSMC5	45.6	7.55	13.21	3	5	7.45	3	3	0.0463347
A0A6I9HXZ6	60S ribosomal protein L27 OS=Vicugna pacos OX=30538 GN=RPL27 PE=3 SV=1	RPL27	15.8	10.56	5.42	2	2	0	1	1	0.141487
A0A6I9HXY6	6-phosphogluconolactonase OS=Vicugna pacos OX=30538 GN=PGLS PE=3 SV=1	PGLS	22.3	5.25	6.19	4	5	5.22	5	7	0.160039
A0A6I9HXX3	tropomyosin alpha-4 chain isoform X2 OS=Vicugna pacos OX=30538 GN=TPM4 PE=3 SV=1	TPM4	32.8	4.78	7.16	2	2	2.71	1	1	0.0272184
A0A6I9HXU4	Cell division control protein 42 homolog OS=Vicugna pacos OX=30538 GN=CDC42 PE=3 SV=1	CDC42	21.2	6.55	5.42	2	6	0	2	4	4.44577
A0A6I9HXK8	Phosphopyruvate hydratase OS=Vicugna pacos OX=30538 GN=ENO1 PE=3 SV=1	ENO1	48.3	7.06	125.08	20	44	56.63	17	29	0.440928
A0A6I9HXE9	Tyrosine--tRNA ligase OS=Vicugna pacos OX=30538 GN=YARS1 PE=3 SV=1	YARS1	59.1	6.57	8.64	4	4	5.66	4	4	0.408828
A0A6I9HX66	Leukotriene A(4) hydrolase OS=Vicugna pacos OX=30538 GN=LTA4H PE=3 SV=1	LTA4H	69.3	6.25	6.45	2	2	2.3	2	3	0.144622
A0A6I9HX65	26S proteasome regulatory subunit 7 OS=Vicugna pacos OX=30538 GN=PSMC2 PE=3 SV=1	PSMC2	48.6	5.95	12.38	5	5	4.2	3	3	0.124286
A0A6I9HX34	60S ribosomal protein L11 OS=Vicugna pacos OX=30538 GN=RPL11 PE=3 SV=1	RPL11	20.2	9.57	5.6	2	2	4.68	3	3	0.0631274
A0A6I9HX25	nucleosome assembly protein 1-like 1 isoform X1 OS=Vicugna pacos OX=30538 GN=NAP1L1 PE=3 SV=1	NAP1L1	45.3	4.46	5.84	2	2	2.9	1	1	0.0440154
A0A6I9HWT9	ADP-ribosylation factor OS=Vicugna pacos OX=30538 GN=ARF4 PE=3 SV=1	ARF4	20.5	6.19	6.44	1	2	1.65	1	1
A0A6I9HWT4	T-complex protein 1 subunit alpha OS=Vicugna pacos OX=30538 GN=TCP1 PE=3 SV=1	TCP1	60.3	5.99	35.99	11	13	22.65	10	12	0.141046
A0A6I9HWT3	Protein deglycase OS=Vicugna pacos OX=30538 GN=PARK7 PE=3 SV=1	PARK7	19.8	6.79	22.43	5	9	10.71	6	7	0.230008
A0A6I9HWS8	multifunctional protein ADE2 OS=Vicugna pacos OX=30538 GN=PAICS PE=3 SV=1	PAICS	79.6	8.05	2.41	1	1	1.8	2	2	0.0219773
A0A6I9HWM7	2-iminobutanoate/2-iminopropanoate deaminase OS=Vicugna pacos OX=30538 GN=RIDA PE=3 SV=1	RIDA	14.4	6.67	5.88	2	2	2.26	1	1	0.0717242
A0A6I9HWK8	filamin-B isoform X1 OS=Vicugna pacos OX=30538 GN=FLNB PE=3 SV=1	FLNB	277.6	5.63	33.86	12	13	15.43	11	11	0.0478162
A0A6I9HWK3	DCC-interacting protein 13-alpha isoform X1 OS=Vicugna pacos OX=30538 GN=APPL1 PE=4 SV=1	APPL1	79.6	5.3	1.93	2	2				0.0149579
A0A6I9HWE7	Proteasome subunit alpha type OS=Vicugna pacos OX=30538 GN=PSMA5 PE=3 SV=1	PSMA5	26.4	4.79	8.85	3	3	6.43	3	3	0.0610575
A0A6I9HWC7	Actin-related protein 3 OS=Vicugna pacos OX=30538 GN=ACTR3 PE=3 SV=1	ACTR3	47.3	5.88	11.2	4	4	5.62	2	3	0.0523381
A0A6I9HW75	ezrin isoform X1 OS=Vicugna pacos OX=30538 GN=EZR PE=4 SV=1	EZR	69.5	6.35	40.05	12	23	18.33	13	18	0.131985
A0A6I9HVZ9	Aspartate--tRNA ligase, cytoplasmic OS=Vicugna pacos OX=30538 GN=DARS1 PE=3 SV=1	DARS1	57.2	6.49	38.32	13	15	16.13	9	10	0.172567
A0A6I9HVP5	Nuclear migration protein nudC OS=Vicugna pacos OX=30538 GN=NUDC PE=3 SV=1	NUDC	38.2	5.38	7.36	3	3	4.76	2	2	0.0328442
A0A6I9HVK2	Serine/threonine-protein phosphatase OS=Vicugna pacos OX=30538 GN=PPP1CB PE=3 SV=1	PPP1CB	37.2	6.19	6.69	3	3	1.61	1	2	0.665258
A0A6I9HVJ2	Dolichyl-diphosphooligosaccharide--protein glycosyltransferase 48 kDa subunit OS=Vicugna pacos OX=30538 GN=DDOST PE=3 SV=1	DDOST	48.9	5.83	4.92	2	2				0.0272184
A0A6I9HVE0	ATP-dependent RNA helicase DDX1 OS=Vicugna pacos OX=30538 GN=DDX1 PE=3 SV=1	DDX1	82.4	7.23	4.33	3	3	4.64	2	2	0.023295
A0A6I9HVA7	60S ribosomal protein L22 OS=Vicugna pacos OX=30538 GN=RPL22 PE=3 SV=1	RPL22	14.8	9.19	6.59	2	2	5.32	2	2	0.1132
A0A6I9HV19	transketolase OS=Vicugna pacos OX=30538 GN=TKT PE=4 SV=1	TKT	62.7	7.34	35.13	11	12	13.54	7	8	0.153625
A0A6I9HUY2	guanine nucleotide-binding protein G(I) subunit alpha-2 OS=Vicugna pacos OX=30538 GN=GNAI2 PE=4 SV=1	GNAI2	40.4	5.54	6.12	2	2	4.64	2	2	0.0979005
A0A6I9HUW1	Glutamine--tRNA ligase OS=Vicugna pacos OX=30538 GN=QARS1 PE=3 SV=1	QARS1	87.5	7.01	5.55	3	3				0.0190039
A0A6I9HUV9	LOW QUALITY PROTEIN: aflatoxin B1 aldehyde reductase member 2 OS=Vicugna pacos OX=30538 GN=AKR7A2 PE=4 SV=1	AKR7A2	37.4	6.46	10.28	5	5	0	2	2	0.141487
A0A6I9HUS6	26S proteasome non-ATPase regulatory subunit 14 OS=Vicugna pacos OX=30538 GN=PSMD14 PE=4 SV=1	PSMD14	34.6	6.52	4.63	2	2	4.22	2	2	0.0886438
